# Supplementary material for: In vitro reconstitution defines the mechanistic basis of HSET motor activity regulation by IntraFlagellar Transport proteins
Source: Commun Biol. 2026 Apr 10;9:808. doi: 10.1038/s42003-026-10007-3 (PMC13265731; doi:10.1038/s42003-026-10007-3)
Supplement: Supplementary file 4 — Supplementary data 1 [file 42003_2026_10007_MOESM4_ESM.xlsx]

## Sheet: Figure 1c
IFT52/70		IFT46			Number indicates: Signal intensity, ratio to GFP conrol
GFP HSET	GFP	GFP HSET	GFP
22	1	12	1
18	1	13	1
33	1	19	1

## Sheet: Figure 1e
HSET	HSET + IFT46	HSET + IFT52/70		Numbers indicate: Events/µm/min
0.0070348	0.0131447	0.0462748
0.010869	0.0182335	0.0482257
0.0127168	0.0179572	0.0454086

## Sheet: Figure 1f
HSET	HSET + IFT46	HSET + IFT52/70		Numbers indicate: Run length (µm)
1.12	1.28	1.04
1.44	1.36	1.04
1.52	1.44	1.04
1.76	1.44	1.04
1.92	1.52	1.04
1.92	1.68	1.0656
1.92	1.76	1.12
2	1.76	1.12
2	1.92	1.12
2.08	1.92	1.12
2.64	1.968	1.12
2.72	2.08	1.12
2.8	2.08	1.2
3.04	2.08	1.2
3.12	2.08	1.2
3.28	2.4	1.2
3.36	2.4	1.2
3.44	2.4	1.2
3.52	2.4	1.2256
3.52	2.56	1.28
4.08	2.616	1.28
4.16	2.64	1.28
4.24	2.72	1.28
4.4	2.8	1.28
6.72	2.976	1.36
7.36	3.088	1.3856
8.48	3.12	1.44
10.16	3.2	1.44
13.04	3.36	1.44
13.44	3.36	1.44
	3.68	1.44
1.008	3.728	1.44
1.04	3.84	1.44
1.12	4.08	1.52
1.168	4.4	1.52
1.2	4.48	1.52
1.36	4.48	1.52
1.52	4.56	1.52
1.536	5.04	1.52
1.6	5.2	1.6
1.6	5.36	1.6
1.68	5.36	1.6
1.92	5.68	1.68
1.92	5.92	1.68
2.08	5.92	1.76
2.08	6.08	1.76
2.24	6.336	1.76
2.336	6.4	1.76
2.56	7.04	1.76
2.56	7.92	1.8128
2.64	8.08	1.8128
3.04	9.28	1.84
3.12	9.36	1.84
3.136	9.68	1.8656
3.248	10	1.92
3.6	10	1.92
3.616	12.08	1.92
3.76	12.4	1.92
4		1.9728
4.16	1.04	2
4.32	1.12	2
4.32	1.12	2
4.56	1.12	2
4.592	1.28	2.0256
4.88	1.28	2.08
4.96	1.28	2.08
5.52	1.44	2.08
5.6	1.44	2.08
5.68	1.44	2.128
5.76	1.52	2.1328
5.92	1.52	2.16
6.08	1.52	2.32
8.08	1.6	2.32
9.04	1.76	2.4
9.12	1.76	2.4528
11.04	1.76	2.4528
12.8	1.76	2.48
12.8	1.76	2.48
5.44	1.76	2.48
	1.76	2.5056
1.056	1.92	2.56
1.2	1.92	2.6128
1.28	1.92	2.64
1.28	1.92	2.64
1.28	2	2.656
1.536	2	2.72
1.536	2	2.88
1.6	2.08	2.88
1.6	2.08	2.88
1.6	2.16	2.9328
1.648	2.24	2.96
1.68	2.32	2.96
1.696	2.32	2.96
1.76	2.4	2.96
1.76	2.4	3.04
1.84	2.4	3.12
1.92	2.48	3.12
1.92	2.56	3.2
2.016	2.64	3.2
2.016	2.64	3.2528
2.08	2.72	3.36
2.08	2.72	3.36
2.08	2.8	3.36
2.176	2.88	3.36
2.336	2.96	3.44
2.4	3.04	3.44
2.4	3.04	3.44
2.48	3.04	3.44
2.608	3.12	3.44
2.64	3.36	3.44
2.64	3.52	3.456
2.8	3.52	3.456
2.816	3.68	3.52
2.88	3.76	3.52
3.296	4	3.6
3.408	4.32	3.68
3.52	4.48	3.68
3.68	4.56	3.68
3.76	4.56	3.68
3.776	4.56	3.68
3.776	4.8	3.76
3.888	4.88	3.76
3.92	5.12	3.776
4.24	5.12	3.776
4.368	5.28	3.84
4.4	5.36	3.84
4.4	5.92	3.84
4.64	5.92	3.92
4.96	6.56	4
5.04	6.72	4
5.2	6.88	4
5.36	7.12	4.08
5.488	7.6	4.08
5.6	7.92	4.08
8.32	8.32	4.16
8.64	8.4	4.24
8.8	8.96	4.32
9.168	9.12	4.32
9.36	9.28	4.32
	9.36	4.368
	9.68	4.4
	11.04	4.48
	11.28	4.64
	12.88	4.72
	14.24	4.7456
	16.24	4.88
	17.44	4.88
		5.04
	1.04	5.04
	1.04	5.28
	1.12	5.44
	1.12	5.44
	1.168	5.52
	1.216	5.76
	1.44	5.76
	1.6	5.84
	1.68	5.84
	1.696	5.84
	1.76	5.92
	1.808	6
	1.84	6.16
	1.84	6.16
	1.92	6.24
	2	6.4
	2	6.64
	2.16	6.72
	2.16	7.04
	2.16	7.12
	2.24	7.2528
	2.24	7.36
	2.24	7.44
	2.32	7.52
	2.32	7.84
	2.336	8.24
	2.4	8.4
	2.48	8.8
	2.496	8.88
	2.56	9.2
	2.56	9.28
	2.64	9.44
	2.64	9.6
	2.64	9.92
	2.72	10.48
	2.72	10.56
	2.8	11.04
	2.8	11.28
	2.8	11.36
	2.88	12.48
	2.88	14.32
	2.96	14.8
	2.96	15.52
	2.96	16
	2.96	19.52
	3.04	19.68
	3.12	21.84
	3.2	25.76
	3.36
	3.44	1.04
	3.44	1.04
	3.6	1.04
	3.84	1.12
	3.84	1.12
	3.84	1.12
	3.84	1.12
	4	1.168
	4.08	1.2
	4.24	1.2
	4.32	1.216
	4.4	1.28
	4.48	1.28
	4.64	1.28
	4.8	1.28
	4.88	1.36
	5.28	1.36
	5.44	1.36
	5.84	1.36
	6.56	1.376
	6.56	1.44
	7.2	1.44
	7.76	1.52
	8.96	1.52
	11.44	1.52
	13.6	1.52
	15.68	1.6
	2.176	1.6
		1.6
		1.6
		1.6
		1.6
		1.648
		1.68
		1.68
		1.68
		1.76
		1.76
		1.84
		1.84
		1.856
		1.856
		1.92
		1.92
		1.92
		1.968
		2
		2.016
		2.08
		2.08
		2.08
		2.08
		2.08
		2.08
		2.08
		2.16
		2.16
		2.16
		2.16
		2.16
		2.24
		2.24
		2.24
		2.24
		2.24
		2.24
		2.24
		2.288
		2.32
		2.32
		2.32
		2.32
		2.4
		2.4
		2.4
		2.48
		2.56
		2.56
		2.64
		2.64
		2.64
		2.768
		2.768
		2.816
		2.88
		2.88
		2.88
		2.88
		2.88
		2.928
		3.04
		3.04
		3.12
		3.136
		3.2
		3.2
		3.2
		3.28
		3.28
		3.28
		3.28
		3.28
		3.28
		3.28
		3.36
		3.36
		3.36
		3.36
		3.36
		3.36
		3.36
		3.408
		3.44
		3.6
		3.6
		3.6
		3.68
		3.68
		3.68
		3.76
		3.776
		3.84
		3.84
		3.84
		3.84
		3.92
		3.92
		4.048
		4.08
		4.08
		4.08
		4.16
		4.16
		4.16
		4.16
		4.24
		4.32
		4.32
		4.32
		4.4
		4.48
		4.48
		4.48
		4.56
		4.56
		4.64
		4.64
		4.64
		4.72
		4.88
		4.88
		4.896
		5.04
		5.04
		5.056
		5.12
		5.12
		5.12
		5.168
		5.2
		5.28
		5.36
		5.376
		5.52
		5.52
		5.52
		5.6
		5.6
		5.68
		5.68
		5.68
		5.84
		5.84
		5.92
		5.92
		5.92
		6.72
		6.72
		6.96
		7.04
		7.04
		7.04
		7.04
		7.12
		7.28
		7.28
		7.28
		7.44
		7.52
		7.68
		7.76
		7.84
		7.84
		8.24
		8.48
		8.64
		8.8
		8.88
		8.88
		8.96
		8.96
		8.96
		9.44
		9.68
		9.68
		10.08
		10.08
		10.16
		10.4
		10.48
		10.64
		10.96
		11.52
		11.68
		12
		12.88
		13.12
		13.44
		13.44
		14
		14.08
		14.16
		14.16
		14.4
		14.72
		14.72
		16.208
		16.56
		21.36
		21.84
		4.24
		1.008
		1.04
		1.04
		1.04
		1.12
		1.2
		1.2
		1.28
		1.28
		1.28
		1.28
		1.36
		1.36
		1.36
		1.36
		1.44
		1.44
		1.488
		1.488
		1.52
		1.52
		1.52
		1.52
		1.52
		1.536
		1.6
		1.76
		1.76
		1.84
		1.84
		1.84
		1.92
		1.92
		1.92
		1.92
		1.92
		1.92
		2
		2
		2
		2
		2.08
		2.08
		2.08
		2.08
		2.128
		2.16
		2.16
		2.16
		2.16
		2.16
		2.24
		2.24
		2.24
		2.288
		2.32
		2.4
		2.48
		2.48
		2.48
		2.48
		2.48
		2.56
		2.56
		2.56
		2.64
		2.64
		2.64
		2.64
		2.72
		2.72
		2.72
		2.72
		2.768
		2.8
		2.8
		2.8
		2.88
		2.96
		3.04
		3.088
		3.12
		3.136
		3.2
		3.2
		3.2
		3.2
		3.28
		3.28
		3.28
		3.36
		3.36
		3.44
		3.52
		3.52
		3.6
		3.6
		3.68
		3.68
		3.68
		3.76
		3.76
		3.84
		3.84
		3.888
		3.92
		4
		4
		4.08
		4.16
		4.24
		4.368
		4.48
		4.48
		4.48
		4.48
		4.528
		4.56
		4.56
		4.56
		4.56
		4.64
		4.64
		4.64
		4.8
		4.88
		4.88
		4.88
		4.96
		5.04
		5.12
		5.12
		5.168
		5.36
		5.36
		5.44
		5.44
		5.44
		5.52
		5.6
		5.68
		5.68
		5.84
		5.84
		5.84
		6.08
		6.128
		6.16
		6.16
		6.32
		6.4
		6.64
		6.64
		6.88
		7.2
		7.28
		7.28
		7.36
		7.36
		7.52
		7.6
		7.76
		7.76
		7.84
		7.84
		7.92
		7.92
		8.16
		8.32
		8.4
		8.416
		8.416
		8.48
		8.56
		8.72
		9.04
		9.44
		9.648
		10
		10.24
		10.48
		10.72
		10.88
		11.84
		12
		12.08
		12.32
		12.32
		12.56
		13.28
		13.28
		14.24
		14.4
		14.8
		14.96
		15.12
		15.52
		15.6
		16.4
		16.48
		16.48
		16.56
		17.84

## Sheet: Figure 2a
0	2:3	3:2	2:1		Numbers indicate: Events/µm/min
0.000497	0.000512	0.001681	0.005238
0.000259	0.000271	0.002386	0.00563
0.000504	0.000937	0.003793	0.00766

## Sheet: Figure 2b
frame_indices	x_coords	y_coords	contrasts	calibrated_values	fit_errors	diffblur_errors	neareast_neighbour_distances	selections			To generate the figure: In the 'Selection' column all the rows=0 ( 0.000000000000000000e+00) should be filtered out and rows=1 (1.000000000000000000e+00) should be kept in, then construct a histogram of calibrated_values using a bin width of 7.0, ensuring that binning starts at 0.
6.000000000000000000e+00	1.725729207903319491e+02	3.391994355609179479e+01	1.978732423139386350e-03	-5.154481918429790710e+01	3.533779587860252924e-01	nan	8.499613894534514102e+00	1.000000000000000000e+00
7.000000000000000000e+00	2.273386509436282665e+02	4.999102674029655446e+01	2.343304097236344023e-03	-6.371241584185005991e+01	2.617386148590300499e-01	nan	4.930794079142184216e+01	1.000000000000000000e+00
9.000000000000000000e+00	1.951136860340408532e+02	8.731159294267646942e+01	-2.028275033176297169e-03	5.319830610915210656e+01	2.496378035948829677e-01	nan	4.930794079142184216e+01	1.000000000000000000e+00
1.500000000000000000e+01	1.482740319975473255e+02	6.756033513180013550e+00	1.601684172647552425e-03	-3.896081620660027056e+01	3.446736034185737818e-01	nan	3.767599658585515243e+01	1.000000000000000000e+00
1.800000000000000000e+01	1.858680162189812961e+02	9.240599691800040816e+00	-1.862640408889609496e-03	4.767024278432665341e+01	3.579900449621370440e-01	nan	3.767599658585515243e+01	1.000000000000000000e+00
1.900000000000000000e+01	1.680017466740929422e+02	1.208580379823471560e+02	-1.819849140495388229e-03	4.624208220225281707e+01	3.518332750374982831e-01	nan	1.916090320631716537e+01	1.000000000000000000e+00
2.200000000000000000e+01	1.219494705479405283e+01	2.749708447925058508e+01	-3.012888623305336189e-03	8.605983068565649319e+01	2.792776756050087128e-01	nan	5.543606047978597218e+01	1.000000000000000000e+00
2.200000000000000000e+01	2.042522224426727178e+02	9.423559976037181229e+01	1.919788584867769630e-03	-4.957756582783917310e+01	3.431507261652531060e-01	nan	4.497611822213298893e+01	1.000000000000000000e+00
2.300000000000000000e+01	1.548933533711961559e+02	3.226947784655827434e+01	-1.992400979769881619e-03	5.200100790050229449e+01	3.169088328252054332e-01	nan	3.859739586553297386e+01	1.000000000000000000e+00
2.400000000000000000e+01	1.704556686601311526e+02	1.398611555836328364e+02	-2.152670723369276996e-03	5.735001808171598014e+01	2.754000744117073296e-01	nan	1.916090320631716537e+01	1.000000000000000000e+00
2.800000000000000000e+01	1.056235756807586483e+02	2.651284103927084246e+01	2.029177896222263567e-03	-5.322843920549739494e+01	2.941231766137588632e-01	nan	4.960493786908870106e+01	1.000000000000000000e+00
2.900000000000000000e+01	1.217599056692685089e+01	2.756520084610126986e+01	2.905071009671519183e-03	-8.246141279286324277e+01	1.608107241302841883e-01	nan	5.536598756329205884e+01	1.000000000000000000e+00
3.600000000000000000e+01	9.299327021303396634e+01	1.604044852085228854e+02	2.351614576213587396e-03	-6.398977846602165442e+01	2.607618997583129872e-01	nan	4.423372218915524456e+01	1.000000000000000000e+00
3.800000000000000000e+01	1.569157991371915557e+02	1.135329054760659204e+02	2.228701215372456881e-03	-5.988753930483740362e+01	2.800436617665446049e-01	nan	2.857287835008646937e+01	1.000000000000000000e+00
3.900000000000000000e+01	1.263788980233157417e+02	1.298035270796257237e+02	-2.254009411940802177e-03	6.073220154782826796e+01	2.909058895225871133e-01	nan	2.764504557204625357e+01	1.000000000000000000e+00
4.200000000000000000e+01	3.078270372377668451e+01	6.600497266134139807e+01	3.480279246873231678e-03	-1.016590145860038348e+02	2.860816926873861465e-01	nan	3.408880405762651833e+00	1.000000000000000000e+00
4.200000000000000000e+01	8.988979722490027413e+00	2.328473447159413112e+01	2.062743297421449577e-03	-5.434868603885943372e+01	3.332971911639019957e-01	nan	8.257582332078188259e+00	1.000000000000000000e+00
4.200000000000000000e+01	2.740647205874122605e+01	6.553430784982003843e+01	-3.131258327497477532e-03	9.001042509387893631e+01	2.893492536491139022e-01	nan	3.408880405762651833e+00	1.000000000000000000e+00
4.600000000000000000e+01	1.092280885283546894e+02	1.369458749375700677e+02	-2.665402566773617931e-03	7.446246731266755603e+01	1.948925804471745016e-01	nan	3.123580409412539538e+01	1.000000000000000000e+00
4.700000000000000000e+01	1.894746853937809021e+02	4.718912259958231203e+01	-1.858649379386956985e-02	6.058296309280050309e+02	1.113728601166152909e-02	nan	5.679164215056702147e+01	1.000000000000000000e+00
4.900000000000000000e+01	7.366820341226141977e+01	1.563233853087452019e+02	-2.177164490939406845e-03	5.816749871883730805e+01	3.021226821779068317e-01	nan	3.458392832645901649e+01	1.000000000000000000e+00
5.000000000000000000e+01	1.335341932871698702e+02	1.173272937233210911e+02	-2.019165674695552748e-03	5.289428084422361565e+01	3.291171248512357872e-01	nan	9.056074604663709948e+00	1.000000000000000000e+00
5.100000000000000000e+01	9.707279622192787372e+01	1.052513830139230322e+02	1.713403317739186802e-03	-4.268944789409675167e+01	3.272714397257358021e-01	nan	3.394542604465005553e+01	1.000000000000000000e+00
5.100000000000000000e+01	2.823289403560845656e+01	1.216602681448967047e+02	-1.903180367376681136e-03	4.902326579305719889e+01	3.328044113013212124e-01	nan	5.714804484553130237e+01	1.000000000000000000e+00
5.200000000000000000e+01	1.424942474874876268e+02	1.186425564243063775e+02	-2.041790754669403282e-03	5.364939394550492580e+01	3.661743164954374130e-01	nan	9.056074604663709948e+00	1.000000000000000000e+00
5.800000000000000000e+01	4.644703091637156689e+01	1.764279080086053852e+01	2.060431357548420279e-03	-5.427152493757197504e+01	3.277136354181920952e-01	nan	1.335601938636499995e+02	1.000000000000000000e+00
5.800000000000000000e+01	1.946487884140144899e+02	8.761375142796906346e+01	-2.711902671250576366e-03	7.601441047229765502e+01	2.367110985568233739e-01	nan	2.822673636057441726e+01	1.000000000000000000e+00
6.500000000000000000e+01	1.946699514863653349e+02	8.759379637108310135e+01	2.384540525976315550e-03	-6.508868357781361169e+01	3.427221378581752909e-01	nan	3.626903999324061711e+00	1.000000000000000000e+00
7.200000000000000000e+01	1.940433494048669729e+02	1.338115021602084198e+02	-1.811358509228859926e-03	4.595870698700874613e+01	3.589414253848296488e-01	nan	4.346247058164374266e+01	1.000000000000000000e+00
7.200000000000000000e+01	1.591750838315960266e+02	9.515174749376733132e+01	-1.554694654357285065e-03	3.739253883808319756e+01	3.698255257871111423e-01	nan	2.255937297955628651e+01	1.000000000000000000e+00
7.500000000000000000e+01	6.311372819871377970e+01	9.374176459567603104e+01	-1.856820298776345373e-03	4.747599633735254088e+01	3.237675028919578812e-01	nan	2.975585485258426033e+01	1.000000000000000000e+00
7.500000000000000000e+01	1.035532964832819403e+02	1.428626944897005728e+02	-2.600360809309397621e-03	7.229169561823115941e+01	2.616017669151234903e-01	nan	1.826579172536157358e+01	1.000000000000000000e+00
7.700000000000000000e+01	1.747575667996117375e+02	7.883882213434038988e+01	1.822188053331607552e-03	-4.632014352744705121e+01	3.138558529499633210e-01	nan	2.236730163612883260e+01	1.000000000000000000e+00
7.800000000000000000e+01	1.591421148811983528e+02	9.485299847486103886e+01	1.742189230303997551e-03	-4.365017907096549976e+01	2.958596761069337555e-01	nan	2.236730163612883260e+01	1.000000000000000000e+00
7.900000000000000000e+01	1.907219261023543311e+02	1.570824600589993167e+02	-2.223063513401394697e-03	5.969938073813227675e+01	2.977884692005625666e-01	nan	5.735796135724132938e+01	1.000000000000000000e+00
8.100000000000000000e+01	2.076225695532343423e+02	1.022709285897453668e+02	-1.708124113083244258e-03	4.251325419203448774e+01	3.718169798314910901e-01	nan	2.925053791758562127e+01	1.000000000000000000e+00
8.400000000000000000e+01	6.280946649332382492e+01	9.380190430258447520e+01	2.082220633942166634e-03	-5.499874305531449181e+01	2.668069185535675292e-01	nan	3.727241417617291575e+01	1.000000000000000000e+00
8.800000000000000000e+01	7.388688994882411976e+01	1.561473570529587960e+02	2.436419825108996316e-03	-6.682015761042065094e+01	2.650260588076169821e-01	nan	3.392332376860904830e+00	1.000000000000000000e+00
8.900000000000000000e+01	1.479176675986650764e+02	3.945549919255033444e+01	-2.059638953281850513e-03	5.424507840815022064e+01	2.984817284485140609e-01	nan	3.663721575776742156e+01	1.000000000000000000e+00
8.900000000000000000e+01	1.719740588464334508e+02	6.708837125854257977e+01	-1.901926470769350116e-03	4.898141693519936268e+01	3.533237023380282338e-01	nan	3.663721575776742156e+01	1.000000000000000000e+00
9.100000000000000000e+01	4.747682076771671689e+01	6.015279856992640362e+01	3.119710362883385598e-03	-8.962501123530640257e+01	2.389745441727674224e-01	nan	9.956127265409580218e+01	1.000000000000000000e+00
9.400000000000000000e+01	2.228161136157031024e+02	5.453138561127622630e+00	-3.410545560889619715e-02	1.123775706626081956e+03	5.599263918783958793e-03	nan	7.989878874442280221e+01	1.000000000000000000e+00
9.400000000000000000e+01	2.023095717700019804e+02	1.372008160805089858e+02	-1.883839530214570382e-03	4.837776444907353834e+01	2.979276944024171758e-01	nan	7.639370565203181229e+01	1.000000000000000000e+00
9.500000000000000000e+01	1.717798897397574649e+02	6.697352218164311921e+01	1.734903926071637873e-03	-4.340703170180555759e+01	3.341432153959177365e-01	nan	7.657632984953978905e+01	1.000000000000000000e+00
1.040000000000000000e+02	1.861123645158080251e+02	1.964306980323845409e+01	-2.158544604714030240e-03	5.754605914605349426e+01	2.916164330125088355e-01	nan	3.255006233663723947e+01	1.000000000000000000e+00
1.070000000000000000e+02	2.062584332228744870e+02	1.565411467200992774e+02	-2.040664940154091056e-03	5.361181983345284152e+01	2.980862281899404609e-01	nan	1.100313154381941416e+02	1.000000000000000000e+00
1.120000000000000000e+02	1.136603524168951225e+02	9.710642784208407363e+01	-2.238899671686050887e-03	6.022791326082520413e+01	2.489240979202129722e-01	nan	5.207249654349901391e+01	1.000000000000000000e+00
1.160000000000000000e+02	7.160176806953674600e+01	6.640430447954027215e+01	-1.875630612587561499e-03	4.810379143971145766e+01	3.487052912556103390e-01	nan	1.724939879022064204e+01	1.000000000000000000e+00
1.190000000000000000e+02	2.076922094956279068e+02	1.501362971570378875e+02	-2.691383626990868829e-03	7.532958641138012013e+01	2.856297429802739929e-01	nan	5.898521084761484623e+00	1.000000000000000000e+00
1.300000000000000000e+02	1.508124020493590933e+02	7.380746212154595298e+01	-1.774402860901675046e-03	4.472531049734087105e+01	3.535654039281533878e-01	nan	2.312522869587891705e+01	1.000000000000000000e+00
1.390000000000000000e+02	5.675581047384635269e+01	8.084951324783193627e+01	-1.873420381120720042e-03	4.803002486123283177e+01	3.310063916517869131e-01	nan	3.820365754495323785e+01	1.000000000000000000e+00
1.400000000000000000e+02	1.509719393592429242e+02	7.409542422520381422e+01	1.721278334677857390e-03	-4.295227695238406795e+01	3.380360172657831397e-01	nan	6.531699341759384936e+01	1.000000000000000000e+00
1.420000000000000000e+02	8.759388523586950726e+01	5.829884596759535498e+01	-1.992719699898555866e-02	6.505756630429419829e+02	8.917453827166244018e-03	nan	3.820365754495323785e+01	1.000000000000000000e+00
1.490000000000000000e+02	7.442397584570367997e+01	1.032297796024627274e+02	2.335357614581554195e-03	-6.344720161194803154e+01	2.600902002507491373e-01	nan	2.881289604427957940e+01	1.000000000000000000e+00
1.490000000000000000e+02	5.676943081666545510e+01	8.045918412768158134e+01	1.956173182175458599e-03	-5.079190346304908132e+01	2.982478896169747928e-01	nan	1.966354629262470155e+01	1.000000000000000000e+00
1.500000000000000000e+02	2.242567352108495626e+01	9.453749232806110570e+01	2.141402823193881266e-03	-5.697395138687090821e+01	3.250328187983131389e-01	nan	2.916426003628296826e+01	1.000000000000000000e+00
1.510000000000000000e+02	1.375130231886252545e+02	5.085929358303364722e+01	2.444936281740486828e-03	-6.710439474842702623e+01	2.542568690289712663e-01	nan	1.332786481664130562e+01	1.000000000000000000e+00
1.530000000000000000e+02	1.499576570316048958e+02	5.563035940576455118e+01	2.054498517624357527e-03	-5.407351612789517503e+01	3.010340890967987404e-01	nan	1.332786481664130562e+01	1.000000000000000000e+00
1.570000000000000000e+02	1.229542911179527636e+02	4.670957486116233781e+01	-2.050488202949625905e-03	5.393967168824455172e+01	2.991744487520736628e-01	nan	2.843874412764747106e+01	1.000000000000000000e+00
1.580000000000000000e+02	4.211626844859806340e+01	8.312630441323120678e+00	1.825203084670600677e-03	-4.642077033926290852e+01	3.697147235957177758e-01	nan	6.267931679848660309e+01	1.000000000000000000e+00
1.600000000000000000e+02	1.512780993298898409e+02	6.269143524495994768e+01	-2.127532197596036009e-03	5.651101860943956723e+01	3.346133943573809111e-01	nan	3.252165390864667671e+01	1.000000000000000000e+00
1.630000000000000000e+02	1.576342307548337374e+02	2.259023245135445990e+01	2.034871230381636673e-03	-5.341845449908680621e+01	3.230477010200289989e-01	nan	4.060180873046214600e+01	1.000000000000000000e+00
1.630000000000000000e+02	2.271411410642284352e+02	8.380429781685364787e+01	-2.769860185942953600e-03	7.794874523321341542e+01	2.006109014905677057e-01	nan	1.483491949868880688e+01	1.000000000000000000e+00
1.640000000000000000e+02	1.224732762945716331e+02	4.711548440965751183e+01	2.163605909232550230e-03	-5.771498042084792246e+01	3.181591870504372199e-01	nan	3.274642078945051793e+01	1.000000000000000000e+00
1.670000000000000000e+02	2.050814199437270133e+02	1.344483303809478230e+02	-1.764710806402833678e-03	4.440183772558199848e+01	3.662437910543562269e-01	nan	2.865776318742963369e+01	1.000000000000000000e+00
1.720000000000000000e+02	1.366106341533804169e+01	2.207877113594312135e+01	-2.154843589553208805e-03	5.742253759213160436e+01	2.802542591614844980e-01	nan	7.171737499519953474e+01	1.000000000000000000e+00
1.750000000000000000e+02	1.588127741581362784e+02	2.362133508727459130e+01	1.959649573069544015e-03	-5.090792817157311845e+01	3.012051783930052018e-01	nan	4.804959999191368070e+01	1.000000000000000000e+00
1.750000000000000000e+02	2.210799892647653735e+02	3.143267751205675253e+01	1.710857158568238924e-03	-4.260446971279739614e+01	3.569735496745967129e-01	nan	6.275526390361545026e+01	1.000000000000000000e+00
1.800000000000000000e+02	1.225257871838190340e+02	5.511766242410295291e+01	2.135573360280096540e-03	-5.677939278974241688e+01	2.646992340667461141e-01	nan	1.685662987266155710e+01	1.000000000000000000e+00
1.860000000000000000e+02	5.645118437581671600e+01	2.171813251510476661e+01	-2.215438219578418945e-03	5.944488620049955330e+01	3.085520916676650627e-01	nan	3.495340338774715860e+01	1.000000000000000000e+00
1.870000000000000000e+02	1.685537418596360340e+02	4.883958312190448936e+01	-2.362502838644576358e-03	6.435317473340862193e+01	2.724457575198423465e-01	nan	3.247251190786754904e+01	1.000000000000000000e+00
1.900000000000000000e+02	3.824319658108996833e+01	5.155451280584473750e+01	-1.400033178581286571e-02	4.527662596212623498e+02	1.627024453373149271e-02	nan	2.777156061717606406e+01	1.000000000000000000e+00
1.940000000000000000e+02	1.677556098500018322e+02	4.937436958896549299e+01	1.615522627148802386e-03	-3.942267527217956058e+01	3.517492418548104904e-01	nan	9.398980921445769354e+01	1.000000000000000000e+00
1.940000000000000000e+02	5.321284590514748913e+01	7.494616042263797340e+01	-3.021890494199915966e-03	8.636026854737438896e+01	2.019204700987018430e-01	nan	2.777156061717606406e+01	1.000000000000000000e+00
1.960000000000000000e+02	3.628740292122710542e+01	1.171625151818520720e+02	1.794446128449665723e-03	-4.539425548827424706e+01	3.271773406542960450e-01	nan	4.548286742673288074e+01	1.000000000000000000e+00
2.020000000000000000e+02	1.287884863915512312e+02	9.560711249325991901e+01	-2.282041445653602840e-03	6.166777198278628447e+01	2.849659859036445253e-01	nan	5.142627388372881114e+01	1.000000000000000000e+00
2.030000000000000000e+02	1.978809667421788276e+02	4.858501272466990173e+01	-1.811084340910587001e-03	4.594955660657590357e+01	3.455258841713246820e-01	nan	8.357540731368943909e+01	1.000000000000000000e+00
2.070000000000000000e+02	9.423850205474789732e+01	5.751564064074505467e+01	-4.256382812219548957e-03	1.275615073427798620e+02	9.061428770066881633e-02	nan	5.142627388372881114e+01	1.000000000000000000e+00
2.120000000000000000e+02	1.551258581189909478e+02	2.123425776837598278e+01	-2.413171240846403998e-03	6.604423502436941362e+01	2.754605133073779744e-01	nan	6.066326708292417180e+01	1.000000000000000000e+00
2.180000000000000000e+02	1.957445256415263941e+02	3.584343526608294894e+01	-2.165232571170881866e-03	5.776927033904532038e+01	3.447227511076194073e-01	nan	5.646990279088914377e+00	1.000000000000000000e+00
2.180000000000000000e+02	8.700092496517329721e+01	7.587400597687860682e+01	-2.098558708490285904e-03	5.554402705675247631e+01	2.439838573265679100e-01	nan	6.424075884232138378e+01	1.000000000000000000e+00
2.220000000000000000e+02	1.482659788689598201e+02	5.654867889547002591e+01	1.717628065480068323e-03	-4.283044904734948233e+01	3.169633348215709079e-01	nan	5.179690644610994354e+01	1.000000000000000000e+00
2.290000000000000000e+02	2.068697231131005765e+02	4.772412330689022042e+00	-2.081561405258680782e-03	5.497674126720077226e+01	2.910464335373482703e-01	nan	7.064931112860332973e+01	1.000000000000000000e+00
2.300000000000000000e+02	2.182287219258600715e+02	7.450259452547410888e+01	-1.941292084500274026e-03	5.029524613282235634e+01	3.711599018179583265e-01	nan	7.064931112860332973e+01	1.000000000000000000e+00
2.320000000000000000e+02	1.416005138396465952e+02	1.593246368758461813e+02	-1.734206594611755956e-03	4.338375823174927604e+01	3.666817895563654339e-01	nan	3.586943125703263036e+01	1.000000000000000000e+00
2.410000000000000000e+02	1.018106308638864306e+02	3.198910707257572739e+01	-3.248525419467547439e-03	9.392421976767032277e+01	1.553982164258054244e-01	nan	4.424531554603736794e+01	1.000000000000000000e+00
2.510000000000000000e+02	1.017760249184889432e+02	3.203043812765351106e+01	3.053097217417462348e-03	-8.740179439289026675e+01	2.036690116901386238e-01	nan	6.636264527322234130e+01	1.000000000000000000e+00
2.740000000000000000e+02	9.005248557247321628e+01	1.147786307689808467e+02	2.379367098726808266e-03	-6.491602020163357167e+01	3.707449724467829499e-01	nan	1.400503784481540670e+01	1.000000000000000000e+00
2.760000000000000000e+02	8.172494683528640280e+01	1.035183828314190464e+02	2.456220444480954924e-03	-6.748100420714123970e+01	2.530504982217327559e-01	nan	1.364467714633370043e+01	1.000000000000000000e+00
2.780000000000000000e+02	4.369557463571041467e+01	2.095587115459159477e+01	1.658749909387040224e-03	-4.086538783667013774e+01	3.559134451043585168e-01	nan	1.824826147266296772e+01	1.000000000000000000e+00
2.780000000000000000e+02	7.030497840987132463e+01	7.200438287779570601e+01	-1.732355861006321020e-03	4.332198991119258125e+01	3.271524438528916612e-01	nan	2.894716368108396765e+01	1.000000000000000000e+00
2.810000000000000000e+02	5.202069958527461324e+01	4.717295436603908598e+00	-2.015607663535785334e-03	5.277553205551874527e+01	3.095450166512428991e-01	nan	1.824826147266296772e+01	1.000000000000000000e+00
2.810000000000000000e+02	1.832670774734943677e+02	3.847182183260510158e+01	-2.469627578070863159e-03	6.792846791715108168e+01	2.393023253464697797e-01	nan	5.446954419862061059e+01	1.000000000000000000e+00
2.840000000000000000e+02	1.753085258715502732e+02	9.235681697600914219e+01	-3.286159811135758689e-03	9.518026934805914152e+01	1.388366668937983661e-01	nan	2.474132624807153391e+01	1.000000000000000000e+00
2.860000000000000000e+02	5.314351883866189041e+01	7.520717642487397825e+01	2.332150752189321528e-03	-6.334017242976702278e+01	2.519921943140167597e-01	nan	2.853664436228798351e+01	1.000000000000000000e+00
2.870000000000000000e+02	5.217762094497899028e+01	4.614938363541559063e+00	2.086281547142906229e-03	-5.513427622313484022e+01	3.157514270359890185e-01	nan	7.059884583510449829e+01	1.000000000000000000e+00
2.880000000000000000e+02	1.221232737275987859e+02	4.707148092151553698e+01	-2.118895643610627880e-03	5.622277321663465699e+01	2.914128091404587506e-01	nan	1.892442961131310497e+01	1.000000000000000000e+00
2.960000000000000000e+02	1.909597360833738833e+02	1.052425947757928348e+01	-2.633375533138001927e-03	7.339356356861969743e+01	2.516986588054876961e-01	nan	5.893799260721125677e+01	1.000000000000000000e+00
3.030000000000000000e+02	8.885155529847637013e+01	1.230493747795447632e+02	1.794213871411291881e-03	-4.538650389876634250e+01	3.725292217071903833e-01	nan	4.740127925922502428e+00	1.000000000000000000e+00
3.060000000000000000e+02	2.046513032972474022e+01	1.339542609710022134e+02	-2.158954352939714168e-03	5.755973451223113102e+01	2.788635486067327918e-01	nan	1.969236523032051167e+01	1.000000000000000000e+00
3.070000000000000000e+02	1.632526701771896853e+02	5.970124982065330954e+01	-1.902755126412271347e-02	6.205499446060592845e+02	9.123948273141890830e-03	nan	7.743709438209896234e+01	1.000000000000000000e+00
3.130000000000000000e+02	9.154746771801131899e+01	6.308370430697371489e+01	-1.813480511322439811e-03	4.602952890603226166e+01	3.683617464101224259e-01	nan	6.258961706497974831e+01	1.000000000000000000e+00
3.200000000000000000e+02	5.828785443463908678e+01	7.753194816810815837e+01	2.017562160795629937e-03	-5.284076349288969965e+01	2.830190227331652597e-01	nan	1.887951015231751839e+01	1.000000000000000000e+00
3.210000000000000000e+02	6.802593969415787001e+01	4.811105968885851070e+01	-1.970106515653276269e-03	5.125692911890452308e+01	3.036669661159808742e-01	nan	1.960604804741334917e+01	1.000000000000000000e+00
3.210000000000000000e+02	1.541610060810001528e+02	8.211563193100201374e+01	-2.666311555179173669e-03	7.449280484317534956e+01	2.401112845321042855e-01	nan	3.758169367467197475e+01	1.000000000000000000e+00
3.220000000000000000e+02	1.813774006336010700e+02	1.080318733061326810e+02	1.832922083886674800e-03	-4.667839229876866369e+01	3.610205379297195538e-01	nan	3.758169367467197475e+01	1.000000000000000000e+00
3.220000000000000000e+02	3.937960917608256750e+01	1.500255059488562495e+02	-2.080218105148967656e-03	5.493190856327356641e+01	3.016686654777580578e-01	nan	7.491887384677099249e+01	1.000000000000000000e+00
3.250000000000000000e+02	1.627762319011583543e+02	1.530035399339257935e+02	-1.809137072452093528e-03	4.588456643078780672e+01	3.568618735602548941e-01	nan	5.611111336188743692e+00	1.000000000000000000e+00
3.270000000000000000e+02	1.539969273665435523e+01	1.670471902469448011e+01	-2.043391493285796542e-02	6.674873977622660277e+02	8.715757843662963467e-03	nan	4.363175131867644296e+01	1.000000000000000000e+00
3.290000000000000000e+02	1.671182550382066836e+02	1.494494710679015554e+02	-1.841273293179646617e-03	4.695711429913081503e+01	3.620564548523415027e-01	nan	5.611111336188743692e+00	1.000000000000000000e+00
3.370000000000000000e+02	1.666920838252400188e+02	1.497202116580843096e+02	2.157782393246414614e-03	-5.752062030270758441e+01	2.920800769636364702e-01	nan	6.984929695248044368e+01	1.000000000000000000e+00
3.380000000000000000e+02	2.926680553279965835e+01	5.645773709400263130e+01	-1.905972331893223109e-03	4.911644773925097951e+01	2.804361464053024555e-01	nan	1.094277387988610428e+02	1.000000000000000000e+00
3.390000000000000000e+02	1.945574233214861977e+02	5.281499450162526088e+00	-3.706853281228013070e-03	1.092209335692382695e+02	1.222431625368870511e-01	nan	1.024483368326610986e+02	1.000000000000000000e+00
3.390000000000000000e+02	1.340616739853556396e+02	8.796115856918915199e+01	-1.688832194144789141e-03	4.186938549605103077e+01	3.447932310507305642e-01	nan	6.984929695248044368e+01	1.000000000000000000e+00
3.450000000000000000e+02	8.142653996493970681e+01	1.224046902825950411e+02	-1.804719438082005509e-02	5.878304878187793747e+02	1.258174762368347022e-02	nan	4.046676849965290046e+01	1.000000000000000000e+00
3.450000000000000000e+02	2.094736189343129240e+02	6.753751122416966268e+01	-1.618252340978488428e-03	3.951377959879086887e+01	3.407669938961287448e-01	nan	1.119682327699344455e+02	1.000000000000000000e+00
3.480000000000000000e+02	1.188306860643016734e+02	1.378477860662158037e+02	-2.241010973197065347e-03	6.029837804740561324e+01	3.120237859121646196e-01	nan	2.858829059251679183e+01	1.000000000000000000e+00
3.490000000000000000e+02	2.405907920648377285e+01	1.965743112634078216e+01	-2.473254555793216822e-03	6.804951846810472205e+01	2.496001293278284905e-01	nan	2.879053549994676331e+01	1.000000000000000000e+00
3.530000000000000000e+02	1.417316174715727470e+02	1.549602873352193910e+02	-2.476721898551025990e-03	6.816524119465776721e+01	2.837060939716544716e-01	nan	2.858829059251679183e+01	1.000000000000000000e+00
3.590000000000000000e+02	1.600029768506901462e+02	6.589527270851866625e+00	-1.894424180628656151e-03	4.873102765121012681e+01	3.348563248445505236e-01	nan	7.585534577336544260e+01	1.000000000000000000e+00
3.610000000000000000e+02	6.343920411758552547e+01	4.054980224947558298e+01	-2.103800698877605815e-03	5.571897873086062702e+01	3.032840147951726406e-01	nan	2.752956043047580437e+01	1.000000000000000000e+00
3.610000000000000000e+02	3.272855989103161534e+01	5.599702792468482926e+01	-2.102823412403658290e-03	5.568636174912904124e+01	3.272139968509504282e-01	nan	3.437674286302895865e+01	1.000000000000000000e+00
3.640000000000000000e+02	5.626415451434294823e+01	9.022723848717387085e+00	-1.942912342002942007e-03	5.034932230268023545e+01	3.407726319774113666e-01	nan	2.695341331750899982e+01	1.000000000000000000e+00
3.690000000000000000e+02	3.579729958677856416e+01	2.656109147054881703e+01	-5.095119022453549820e-03	1.555543675491848887e+02	9.614625001328147569e-02	nan	2.695341331750899982e+01	1.000000000000000000e+00
3.700000000000000000e+02	5.653923001248470825e+01	8.956416774575298945e+00	2.220777184349298581e-03	-5.962307439919013063e+01	2.614218526811730170e-01	nan	2.720573926464569325e+01	1.000000000000000000e+00
3.700000000000000000e+02	1.831137981984564078e+02	3.879001167690383767e+01	2.237086081697699930e-03	-6.016738461022422513e+01	2.737365471982947662e-01	nan	3.612400367357994213e+01	1.000000000000000000e+00
3.700000000000000000e+02	6.379737711164794689e+01	4.048690529594790632e+01	2.039398390844053728e-03	-5.356954869105098282e+01	2.928372904287409595e-01	nan	3.127191442969828472e+01	1.000000000000000000e+00
3.700000000000000000e+02	1.234158986206613662e+02	9.373179064117729808e+01	3.289257051534751584e-03	-9.528363989109371346e+01	1.629180969124383038e-01	nan	3.521808229076856378e+01	1.000000000000000000e+00
3.710000000000000000e+02	1.254060840708332449e+02	3.492869172308623860e+01	-2.108197240923354639e-03	5.586571352706537397e+01	3.462926025043774336e-01	nan	3.022101300204987240e+01	1.000000000000000000e+00
3.730000000000000000e+02	1.498024227339143124e+02	5.276484284114764733e+01	-1.665597399232520521e-03	4.109392313021115939e+01	3.745955781328624834e-01	nan	8.563952329701908894e+00	1.000000000000000000e+00
3.740000000000000000e+02	1.192247485968556617e+02	1.286995984323056916e+02	-1.986513024685465992e-03	5.180449712444595178e+01	3.524259466960834031e-01	nan	3.464873685808053949e+01	1.000000000000000000e+00
3.750000000000000000e+02	1.451317013384781092e+02	5.994297916972355722e+01	-1.805154711939327590e-03	4.575165496259894837e+01	3.366607143857740514e-01	nan	8.563952329701908894e+00	1.000000000000000000e+00
3.770000000000000000e+02	1.418544061870438782e+02	1.549376159490950613e+02	2.462739718336090945e-03	-6.769858527666866621e+01	2.621124995001680169e-01	nan	3.464873685808053949e+01	1.000000000000000000e+00
3.830000000000000000e+02	1.512920598604304416e+02	6.655790468542045346e+01	-2.127385637647069994e-03	5.650612716429483129e+01	3.148663889264680105e-01	nan	6.222351106014578193e+01	1.000000000000000000e+00
3.830000000000000000e+02	1.165655029566526508e+02	1.275461195231676328e+02	-2.181824928528202420e-03	5.832304104112172638e+01	2.630627493603063805e-01	nan	1.912460288615103110e+01	1.000000000000000000e+00
3.840000000000000000e+02	1.074637262615813995e+02	1.107262474503475147e+02	-2.376678660861185777e-03	6.482629346225148481e+01	2.630226306846205064e-01	nan	1.912460288615103110e+01	1.000000000000000000e+00
3.850000000000000000e+02	8.711839150778776286e+01	3.744842861578513293e+01	-1.943127999707786394e-03	5.035651988865599549e+01	3.197805201043968371e-01	nan	5.100875959612060306e+00	1.000000000000000000e+00
3.880000000000000000e+02	8.981392440919927367e+01	3.311795082081189179e+01	1.989804508324564698e-03	-5.191435054469503996e+01	3.421554039139503844e-01	nan	5.100875959612060306e+00	1.000000000000000000e+00
3.900000000000000000e+02	2.152162526134614211e+02	6.804779158674944028e+01	-1.948170116078877133e-03	5.052480075813340932e+01	3.441449066872566132e-01	nan	1.162236752364336638e+02	1.000000000000000000e+00
3.910000000000000000e+02	1.205921006878068091e+01	1.199428411798646010e+02	2.648707115193791282e-03	-7.390525583609793614e+01	3.040656254986485729e-01	nan	4.110765763010082452e+01	1.000000000000000000e+00
3.920000000000000000e+02	3.929324585325587549e+01	1.507348338195673989e+02	-2.181682622202332084e-03	5.831829156084656063e+01	2.793488087587818747e-01	nan	3.854096499419767952e+01	1.000000000000000000e+00
3.930000000000000000e+02	1.431582097782165874e+02	1.592375999439229020e+02	-2.304396902319101603e-03	6.241388639355324131e+01	2.553470519622023094e-01	nan	4.726989479955678064e+01	1.000000000000000000e+00
3.970000000000000000e+02	4.787620312922611987e+01	1.131617207321102967e+02	-1.927030561913952150e-03	4.981926715013599249e+01	3.366614694401929286e-01	nan	1.228313546889063979e+01	1.000000000000000000e+00
3.990000000000000000e+02	1.681945427599897513e+01	1.200286116623575197e+02	1.765569543401469691e-03	-4.443049811303585273e+01	3.721223898383380080e-01	nan	3.173181569996694407e+01	1.000000000000000000e+00
4.040000000000000000e+02	1.887740079720111055e+02	1.765448146475357305e+01	-2.933118774356538276e-03	8.339750824975406829e+01	3.382856338477869818e-01	nan	9.906815971090283313e+01	1.000000000000000000e+00
4.040000000000000000e+02	4.789357908145846920e+01	1.136015676146326427e+02	1.618068984605819686e-03	-3.950766007128574842e+01	3.450037556481930778e-01	nan	1.941175598269406777e+01	1.000000000000000000e+00
4.060000000000000000e+02	6.708026513268542601e+01	3.815774807093651333e+01	-1.896497534242026078e-03	4.880022592493353528e+01	3.304220400613505637e-01	nan	1.070920365748080449e+01	1.000000000000000000e+00
4.070000000000000000e+02	3.334735772658937947e+01	9.927509801161447456e+01	1.810197118999827938e-03	-4.591994553384898836e+01	3.410496869677923648e-01	nan	2.041666689229789711e+01	1.000000000000000000e+00
4.070000000000000000e+02	9.695393871935203833e+01	5.485092149524364658e+01	1.958558656396483175e-03	-5.087151877663676203e+01	3.203313392548555738e-01	nan	3.825302577892226275e+00	1.000000000000000000e+00
4.170000000000000000e+02	2.264512365667159770e+02	6.674008129017531488e+00	-3.051366757574709796e-03	8.734404021478287916e+01	1.829943642405706949e-01	nan	5.959850291595217442e+01	1.000000000000000000e+00
4.190000000000000000e+02	2.004036861979169828e+02	6.027910741637673908e+01	1.868889844680336190e-03	-4.787881799584626918e+01	3.508084064486980402e-01	nan	5.959850291595217442e+01	1.000000000000000000e+00
4.190000000000000000e+02	1.441253378808105197e+02	1.564504301994582534e+02	-2.217274194058340992e-03	5.950616193455263669e+01	2.869545128843833393e-01	nan	3.087018504940738595e+01	1.000000000000000000e+00
4.220000000000000000e+02	1.399054359750941501e+02	3.513455051524998396e+01	-1.633957600617922052e-03	4.003794337308327300e+01	3.691056632033318241e-01	nan	2.055164730053719424e+01	1.000000000000000000e+00
4.230000000000000000e+02	2.263628816661924645e+02	6.615325068559920751e+00	3.204753049527605830e-03	-9.246331487566621377e+01	1.888129808595810921e-01	nan	5.961276176486030209e+01	1.000000000000000000e+00
4.270000000000000000e+02	7.047662657246749518e+01	7.222342666331060457e+01	1.734139785717079716e-03	-4.338152848176781617e+01	3.491751523315881345e-01	nan	7.871432086343907031e+01	1.000000000000000000e+00
4.330000000000000000e+02	1.731759689354477985e+02	2.527125344805574159e+01	-1.951912263118066922e-03	5.064969509041772255e+01	2.885171366255211423e-01	nan	5.026175718986837637e+01	1.000000000000000000e+00
4.360000000000000000e+02	1.069895234024896098e+02	7.309173724414795004e+01	-1.911653095909383870e-03	4.930604350372333755e+01	3.516525640316170431e-01	nan	3.140137929906805780e+01	1.000000000000000000e+00
4.370000000000000000e+02	1.689972434572777615e+01	9.705207979437020072e+01	-2.027476428832848416e-03	5.317165265187481538e+01	3.312671644427922502e-01	nan	2.262014611717569323e+01	1.000000000000000000e+00
4.380000000000000000e+02	1.320981876216453941e+02	5.423433543441748128e+01	2.084708829950426313e-03	-5.508178671335080878e+01	2.970364873822562979e-01	nan	2.504402174035077167e+01	1.000000000000000000e+00
4.380000000000000000e+02	1.420464696177409394e+02	7.721769267954864802e+01	1.925141292063581007e-03	-4.975621268060395863e+01	2.991556609038641401e-01	nan	2.504402174035077167e+01	1.000000000000000000e+00
4.390000000000000000e+02	1.733901140815683277e+02	2.511245887250421305e+01	2.140984963297534044e-03	-5.696000529330586915e+01	2.826031793259925484e-01	nan	5.052827807534110605e+01	1.000000000000000000e+00
4.430000000000000000e+02	1.716472455764796337e+02	1.474991222059520055e+02	-2.660410865703159104e-03	7.429586905620438131e+01	2.064371431732447970e-01	nan	1.147403268772067975e+01	1.000000000000000000e+00
4.430000000000000000e+02	1.607065731636394901e+02	1.509567389102443258e+02	2.469829310725918294e-03	-6.793520075393948332e+01	2.875342545860871679e-01	nan	1.147403268772067975e+01	1.000000000000000000e+00
4.450000000000000000e+02	6.020328579430621119e+01	1.132113856625753812e+01	1.564475737155635211e-03	-3.771898293349801179e+01	3.668327817842254035e-01	nan	1.720436329989238402e+02	1.000000000000000000e+00
4.510000000000000000e+02	5.401622539319120619e+01	1.535824246553537762e+02	1.697156407604479477e-03	-4.214720650921603351e+01	3.572609829025343853e-01	nan	3.673484148214845391e+01	1.000000000000000000e+00
4.530000000000000000e+02	7.907869390697398160e+01	1.267250001564517703e+02	-2.123993246425597611e-03	5.639290594876913332e+01	2.880606514587690237e-01	nan	3.673484148214845391e+01	1.000000000000000000e+00
4.540000000000000000e+02	4.582216583257332587e+01	9.909742570461466116e+00	-2.155741769240312154e-03	5.745251438115601417e+01	2.955214541613528922e-01	nan	2.642249947882638139e+01	1.000000000000000000e+00
4.550000000000000000e+02	8.061106187970821679e+01	9.898820874353523536e+00	-2.022384822450580630e-03	5.300172005096194994e+01	3.395733956707589485e-01	nan	3.478889776152448832e+01	1.000000000000000000e+00
4.570000000000000000e+02	1.229161856710642127e+02	8.222897067038435637e+01	2.823509023053797674e-03	-7.973927767852309501e+01	1.947073086609726333e-01	nan	3.276744050643127082e+01	1.000000000000000000e+00
4.580000000000000000e+02	9.514918617551153091e+01	6.483072661081070009e+01	-8.625664812920668181e-03	2.733864982703385067e+02	2.989822974100264652e-02	nan	3.276744050643127082e+01	1.000000000000000000e+00
4.630000000000000000e+02	2.365990820432928032e+01	1.988000159940710176e+01	3.036085430664801996e-03	-8.683402521514659611e+01	1.934217343153441515e-01	nan	3.162236721923887117e+01	1.000000000000000000e+00
4.640000000000000000e+02	8.539579621695610001e+01	1.346190017147010280e+02	-1.805376783568536040e-03	4.575906661360004790e+01	3.114812018595266574e-01	nan	8.712016819143093116e+00	1.000000000000000000e+00
4.660000000000000000e+02	5.364512572158209025e+01	9.047218140880447379e+01	2.009682443943614557e-03	-5.257777757477489899e+01	3.140786311141489096e-01	nan	4.335115015521115112e+00	1.000000000000000000e+00
4.660000000000000000e+02	8.498205257461943063e+01	1.259168150208028720e+02	1.917991186668987959e-03	-4.951757757897162548e+01	2.930600522238551164e-01	nan	8.712016819143093116e+00	1.000000000000000000e+00
4.670000000000000000e+02	1.787446259227981500e+02	8.627431447176967083e+01	-2.626447752889768394e-03	7.316234857913524081e+01	1.754638183942662799e-01	nan	2.415138016066820370e+01	1.000000000000000000e+00
4.670000000000000000e+02	5.674111891097213345e+01	1.571006122423436580e+02	-1.724423882358063235e-03	4.305725975318626553e+01	3.423810804078960546e-01	nan	3.642133088489057968e+01	1.000000000000000000e+00
4.680000000000000000e+02	1.261821571516585720e+02	8.656082827465093033e+01	-1.995571488850655072e-03	5.210682378921475078e+01	3.167498231275853726e-01	nan	3.605298063402511133e+01	1.000000000000000000e+00
4.690000000000000000e+02	7.997187117605051299e+01	2.107727275507740927e+01	1.730689786873043385e-03	-4.326638460914733741e+01	3.617928478730957353e-01	nan	2.604380360403359518e+01	1.000000000000000000e+00
4.690000000000000000e+02	4.642396038050243590e+01	1.016890579571561091e+02	-2.194577636677703253e-03	5.874866327148002654e+01	3.149774759913073208e-01	nan	1.127927634141182800e+01	1.000000000000000000e+00
4.690000000000000000e+02	1.827774332289900627e+01	1.257317962518067844e+02	-2.053679832358924935e-03	5.404619246890839435e+01	3.135069101696896787e-01	nan	3.701706092275274074e+01	1.000000000000000000e+00
4.700000000000000000e+02	1.909538606343375591e+02	1.071123506418039995e+02	-1.724598617159886276e-03	4.306309153536157197e+01	3.595385403310564776e-01	nan	2.415138016066820370e+01	1.000000000000000000e+00
4.720000000000000000e+02	2.275284030040245682e+02	1.234650285508054992e+02	-2.698181603163566419e-03	7.555646918377848920e+01	2.195152344751797324e-01	nan	4.006378944068541159e+01	1.000000000000000000e+00
4.750000000000000000e+02	1.778567622646594515e+01	1.256431044620123600e+02	2.220828525443147971e-03	-5.962478791059626104e+01	2.807017470119484992e-01	nan	5.888050028922133805e+01	1.000000000000000000e+00
4.760000000000000000e+02	1.259342384703525255e+02	8.679939594699986571e+01	1.882727812090274639e-03	-4.834066080473027682e+01	3.389351092277249622e-01	nan	5.130323072706149645e+01	1.000000000000000000e+00
4.760000000000000000e+02	1.188006030549431102e+02	1.376042454083861628e+02	2.094366033406811455e-03	-5.540409632993929279e+01	3.199758580894467297e-01	nan	2.301315049549446812e+01	1.000000000000000000e+00
4.770000000000000000e+02	2.733032717994518279e+01	4.398913274260621620e+01	-2.525887377681230572e-03	6.980614135787924113e+01	2.431795022242222437e-01	nan	3.123810113118694076e+01	1.000000000000000000e+00
4.800000000000000000e+02	1.349432895049601200e+02	1.540060370759057378e+02	-2.531724254684672177e-03	7.000094740059645915e+01	2.586371649689257479e-01	nan	2.301315049549446812e+01	1.000000000000000000e+00
4.810000000000000000e+02	8.392678804637186829e+01	1.313823411429823693e+02	1.577572715378210404e-03	-3.815609519363113833e+01	3.691659790605139602e-01	nan	2.037061958613693946e+01	1.000000000000000000e+00
4.830000000000000000e+02	6.375139191860111509e+01	2.938941809784076042e+01	-7.562323136285812632e-03	2.378974201281424428e+02	4.539885776084029434e-02	nan	1.609933487427433718e+01	1.000000000000000000e+00
4.840000000000000000e+02	4.470191042125374281e+01	8.895676536805915191e+01	-1.884354480213490043e-03	4.839495092934845388e+01	3.382465928781405173e-01	nan	2.069508423898436789e+01	1.000000000000000000e+00
4.850000000000000000e+02	7.496547288015905508e+01	4.094073713861050123e+01	-2.296843167490768885e-03	6.216178014071031299e+01	2.337568896867147084e-01	nan	1.609933487427433718e+01	1.000000000000000000e+00
4.870000000000000000e+02	1.944332160446295461e+02	5.436837158040338736e+00	3.832361286916559362e-03	-1.134097691234394887e+02	1.343332831957471107e-01	nan	2.542782441526165016e+01	1.000000000000000000e+00
4.890000000000000000e+02	2.167503067389372688e+02	1.092177549589823684e+02	-1.909813284040334878e-03	4.924463969662884466e+01	3.204043209616139753e-01	nan	8.643565018805172429e+01	1.000000000000000000e+00
4.910000000000000000e+02	4.664413874887598155e+01	1.020961565295948219e+02	2.102551310687143793e-03	-5.567728034162644946e+01	2.768918088616496576e-01	nan	9.517923293492404468e+01	1.000000000000000000e+00
4.920000000000000000e+02	1.313955668329226398e+02	1.467511429722000287e+02	1.831077170007097991e-03	-4.661681821183442054e+01	2.837689018000841834e-01	nan	9.324262351614822819e+01	1.000000000000000000e+00
4.930000000000000000e+02	3.654095378176995013e+01	7.454664383702638730e+00	2.021016425257502868e-03	-5.295604973070479105e+01	3.189604300669668380e-01	nan	8.240961663297596829e+01	1.000000000000000000e+00
4.940000000000000000e+02	1.592868529955592862e+02	4.585292018605318098e+00	-1.893265999794764651e-03	4.869237331176314143e+01	3.331119981866519364e-01	nan	5.027253412828683565e+01	1.000000000000000000e+00
4.970000000000000000e+02	1.158409340020441931e+02	2.987916104824744679e+01	-1.935849216130040200e-03	5.011359014664845546e+01	3.385828951331034675e-01	nan	3.581380564363099950e+01	1.000000000000000000e+00
5.000000000000000000e+02	1.110183665265242183e+02	1.231604189643980760e+02	-7.803189826564391890e-03	2.459363571706562084e+02	4.308879140386834283e-02	nan	2.886431745848809527e+01	1.000000000000000000e+00
5.020000000000000000e+02	8.264757981799053255e+01	1.178456015749415826e+02	-1.573899106207850805e-03	3.803348831592145274e+01	3.718220296969669825e-01	nan	2.886431745848809527e+01	1.000000000000000000e+00
5.060000000000000000e+02	1.198347517685532608e+02	9.569743991089771384e+01	2.221958046095723165e-03	-5.966248571515266974e+01	2.767399754960022662e-01	nan	2.241742282794521657e+01	1.000000000000000000e+00
5.070000000000000000e+02	1.270234922978941512e+02	2.662529141887420536e+01	1.732497768330737084e-03	-4.332672607477557136e+01	3.407100411270478357e-01	nan	1.679991865267305684e+01	1.000000000000000000e+00
5.080000000000000000e+02	7.496346202917827384e+01	4.111407600759532954e+01	2.785725184255697685e-03	-7.847824029319131967e+01	2.711985365753318833e-01	nan	3.508859924984637502e+00	1.000000000000000000e+00
5.080000000000000000e+02	5.777804745524807828e+00	1.304708209636278866e+02	2.379369666937491447e-03	-6.491610591578512413e+01	2.753982133303291002e-01	nan	1.107208160191645021e+02	1.000000000000000000e+00
5.080000000000000000e+02	1.594240768999854083e+02	1.348847066198109417e+02	-1.730966111431603977e-03	4.327560695420052639e+01	3.364870331359676170e-01	nan	5.218822806116925506e+01	1.000000000000000000e+00
5.110000000000000000e+02	1.433344233117402382e+02	2.260151257331299135e+01	-1.742643271636623451e-03	4.366533272165690960e+01	3.340520644069810974e-01	nan	1.355249818069181700e+01	1.000000000000000000e+00
5.120000000000000000e+02	1.785251035876851518e+02	8.631761974361054968e+01	2.307317111078747898e-03	-6.251134849735282728e+01	2.812102065055478439e-01	nan	5.099176096682642623e+01	1.000000000000000000e+00
5.160000000000000000e+02	1.426325216334350046e+02	5.009770468082499661e+01	1.926279023388388157e-03	-4.979418451672975010e+01	3.234312291300015518e-01	nan	1.865752315533525874e+01	1.000000000000000000e+00
5.170000000000000000e+02	1.170805678747331626e+02	1.278244933165723012e+02	1.785566077092220994e-03	-4.509788335930023351e+01	3.683300822417895359e-01	nan	4.446996797143093261e+01	1.000000000000000000e+00
5.200000000000000000e+02	2.902711592810536700e+01	8.050676677190126895e+01	-6.171095056857889630e-03	1.914651179722762890e+02	5.424256448613340442e-02	nan	2.546948196264267494e+01	1.000000000000000000e+00
5.200000000000000000e+02	3.546543280355557215e+01	5.586447411767216664e+01	-2.005266023097640894e-03	5.243037932268381240e+01	3.371590354670791490e-01	nan	2.321641032500694735e+01	1.000000000000000000e+00
5.200000000000000000e+02	1.585027096583332309e+02	3.883476994726592579e+01	2.249760803067942828e-03	-6.059040402818086335e+01	2.935357539273861782e-01	nan	8.927003128370138541e+00	1.000000000000000000e+00
5.220000000000000000e+02	7.924123171280037070e+01	1.044629289382105952e+02	-1.893110497967409860e-03	4.868718343100937318e+01	3.502550516252670443e-01	nan	1.474948716548076177e+01	1.000000000000000000e+00
5.230000000000000000e+02	5.396633110796692989e+01	1.422051236501696394e+02	-1.724244595798422094e-03	4.305127605588109674e+01	3.645982284697367737e-01	nan	3.333178630196336201e+01	1.000000000000000000e+00
5.370000000000000000e+02	1.954974456935597615e+01	1.177238515400390497e+02	1.756062446904647044e-03	-4.411319832323649592e+01	3.682311582752044732e-01	nan	6.144121339731246678e+01	1.000000000000000000e+00
5.400000000000000000e+02	1.772782824626928857e+02	1.079761693695420632e+02	-2.415406695529553373e-03	6.611884342887087485e+01	2.862118088647344072e-01	nan	2.180468034490283813e+01	1.000000000000000000e+00
5.430000000000000000e+02	1.670274340588345012e+02	1.668302416540240785e+01	1.992845901311377128e-03	-5.201585717773861006e+01	2.964562250771177743e-01	nan	7.047514071625997190e+01	1.000000000000000000e+00
5.430000000000000000e+02	2.099122372071676921e+02	1.269244392703812991e+02	2.364710888211578408e-03	-6.442686849087814949e+01	2.704107663779532489e-01	nan	3.382162835204292861e+01	1.000000000000000000e+00
5.460000000000000000e+02	1.774765732894904318e+02	1.074423801924767758e+02	3.279509073948965337e-03	-9.495830068369504318e+01	1.556659621587653808e-01	nan	2.126084666973061132e+01	1.000000000000000000e+00
5.600000000000000000e+02	1.690543180325133221e+01	1.072079255675965115e+01	2.048151982350933896e-03	-5.386170021660358742e+01	3.215514975709136136e-01	nan	5.216061282665810239e+01	1.000000000000000000e+00
5.600000000000000000e+02	3.004078010633984519e+01	8.822674805164082557e+01	-1.717387153904879633e-03	4.282240861227099771e+01	3.556121172493963423e-01	nan	1.624461805051758390e+01	1.000000000000000000e+00
5.630000000000000000e+02	8.692420857957671387e+01	7.568223755765650651e+01	2.010400609450761419e-03	-5.260174638213212006e+01	2.979804128539549346e-01	nan	4.379401408863162715e+01	1.000000000000000000e+00
5.660000000000000000e+02	1.437018169401476371e+02	1.144234354434176879e+02	-3.799601615395479040e-03	1.123164135557318417e+02	1.265753493640073835e-01	nan	1.546568352251795098e+01	1.000000000000000000e+00
5.670000000000000000e+02	1.223843769429222590e+02	1.484648397895875576e+02	-1.669298782716319325e-03	4.121745697692962551e+01	3.362094579885904766e-01	nan	4.016528921711802269e+01	1.000000000000000000e+00
5.690000000000000000e+02	8.984747322136205128e+01	4.441620496200972923e+01	2.020681970552377048e-03	-5.294488728929385957e+01	2.921212569320779107e-01	nan	5.239290817700139513e+01	1.000000000000000000e+00
5.700000000000000000e+02	1.574500725394946699e+02	5.506073855828057617e+01	-2.395381547105210340e-03	6.545050316453584571e+01	2.365466499844367521e-01	nan	5.604086143001812559e+01	1.000000000000000000e+00
5.730000000000000000e+02	2.725683842595963213e+01	5.615210028490726302e+01	-1.998700827766819021e-03	5.221126562175969354e+01	3.531358777056881060e-01	nan	6.368138505969737651e+01	1.000000000000000000e+00
5.780000000000000000e+02	1.436523765070258776e+02	1.144311979894484921e+02	4.754274345091116447e-03	-1.441786605162884598e+02	1.061673411176490278e-01	nan	1.391194005602585904e+01	1.000000000000000000e+00
5.810000000000000000e+02	1.524655941230783185e+02	1.251954569688004710e+02	-4.143115242426286676e-03	1.237811969085166055e+02	1.253707138850742586e-01	nan	1.391194005602585904e+01	1.000000000000000000e+00
5.850000000000000000e+02	1.456308396042629454e+02	4.832946313332359267e+01	-1.990725863045684878e-03	5.194510080156261012e+01	3.615672009260655351e-01	nan	7.716926122263990351e+01	1.000000000000000000e+00
5.940000000000000000e+02	1.818739014918457997e+02	4.499169068316297171e+01	-2.210474472352976644e-03	5.927922090491994567e+01	3.151116519487336953e-01	nan	3.011546379286345143e+01	1.000000000000000000e+00
6.120000000000000000e+02	2.060115866974292373e+02	6.796116984715665410e+01	-1.965748753813527459e-03	5.111148861388702613e+01	2.944347204509990545e-01	nan	1.295527129867007865e+01	1.000000000000000000e+00
6.130000000000000000e+02	1.917116053034641610e+01	9.276858068628546050e+01	-2.026500339960849491e-03	5.313907564016421503e+01	3.209811692178691223e-01	nan	3.358280150023017541e+01	1.000000000000000000e+00
6.140000000000000000e+02	1.654161044608048314e+02	4.238222173605776533e+01	-2.102620979542321310e-03	5.567960554292326947e+01	3.480479578409316765e-01	nan	4.798203585191417631e+01	1.000000000000000000e+00
6.160000000000000000e+02	1.666977210633312012e+01	5.927906572180629041e+01	-2.191037342159331529e-03	5.863050577650954409e+01	2.555454391889503407e-01	nan	3.358280150023017541e+01	1.000000000000000000e+00
6.170000000000000000e+02	3.965665711856922826e+01	3.165464412052611110e+01	1.971494526341037445e-03	-5.130325404046318027e+01	3.023048564470529609e-01	nan	3.593752288863326783e+01	1.000000000000000000e+00
6.210000000000000000e+02	1.124653746841738666e+02	1.539220464179592796e+02	-1.022079219094662594e-02	3.266239490440834743e+02	2.748435395678755500e-01	nan	5.545639647890634194e+01	1.000000000000000000e+00
6.250000000000000000e+02	1.850263519162666910e+02	7.852881720713665636e+00	-1.760625198902687327e-03	4.426548038436511234e+01	3.711651711932282272e-01	nan	1.559033939795483548e+02	1.000000000000000000e+00
6.330000000000000000e+02	9.281323476133360373e+01	6.717284533048324136e+01	-2.012742122153862636e-03	5.267989447800501068e+01	3.268804419221972291e-01	nan	2.184093989034944272e+01	1.000000000000000000e+00
6.330000000000000000e+02	1.126194267738805195e+02	5.796733539045383310e+01	1.846969803124671756e-03	-4.714723558471474973e+01	3.697142684300448456e-01	nan	2.184093989034944272e+01	1.000000000000000000e+00
6.350000000000000000e+02	1.045595745358461102e+02	1.292680427962741305e+02	1.774124678552873452e-02	-5.776194725305682596e+02	2.650929336317308094e-01	nan	2.230886731322258854e+01	1.000000000000000000e+00
6.390000000000000000e+02	9.970139158725217499e+01	1.201629885202227221e+01	-2.883913169517788363e-03	8.175526888913502432e+01	2.084825546729528467e-01	nan	6.643188868663371238e+01	1.000000000000000000e+00
6.400000000000000000e+02	1.032425900255465905e+02	1.515380026659865678e+02	9.898565590669675118e-02	-3.289155423084475842e+03	3.428130103604482004e-01	nan	2.230886731322258854e+01	1.000000000000000000e+00
6.440000000000000000e+02	7.060050672610645961e+01	7.173509266746727064e+01	-1.733678374630153287e-03	4.336612886518226873e+01	3.716101231830198914e-01	nan	6.643188868663371238e+01	1.000000000000000000e+00
6.490000000000000000e+02	1.653114136256116637e+02	4.230175329730855083e+01	2.319052168761880171e-03	-6.290300659584647747e+01	2.673215927797245595e-01	nan	1.358112713408628380e+01	1.000000000000000000e+00
6.510000000000000000e+02	1.520076898663570546e+02	3.957082884400356448e+01	1.816983173680802041e-03	-4.614643042590406452e+01	3.619691846442809613e-01	nan	1.358112713408628380e+01	1.000000000000000000e+00
6.590000000000000000e+02	1.070122738684030139e+02	4.823802436717689091e+01	-2.001653962257517096e-03	5.230982662337158473e+01	2.621410264240944255e-01	nan	8.116164302749173487e+01	1.000000000000000000e+00
6.620000000000000000e+02	1.977713355355724048e+02	4.190278525409480181e+01	1.992691554164333773e-03	-5.201070583449418905e+01	3.350546766734768811e-01	nan	4.842940255226579893e+01	1.000000000000000000e+00
6.630000000000000000e+02	2.126294306681521391e+02	9.053202911908682893e+01	-1.975096509112597536e-03	5.142347038376619395e+01	2.791385826976959805e-01	nan	3.423537525307586549e+01	1.000000000000000000e+00
6.730000000000000000e+02	1.602339416299129482e+01	9.616673794966696676e+01	-3.955040213643319993e-03	1.175041840351027389e+02	1.556601409399652747e-01	nan	2.085686488002619399e+01	1.000000000000000000e+00
6.780000000000000000e+02	7.127033572526572414e+01	8.717618601138188694e+01	-1.889923999001627466e-03	4.858083387913761442e+01	3.370176345936111151e-01	nan	4.764764020832608082e+01	1.000000000000000000e+00
6.780000000000000000e+02	1.559082605006920232e+02	9.709743861634115092e+01	-2.710916355208866941e-03	7.598149212832009880e+01	2.230453576520725623e-01	nan	4.063490935575980245e+01	1.000000000000000000e+00
6.840000000000000000e+02	1.558215185539284846e+02	9.707626471432703852e+01	2.151277497950235783e-03	-5.730351911825719213e+01	3.288767228724223113e-01	nan	4.055301626416095928e+01	1.000000000000000000e+00
6.840000000000000000e+02	1.578010336728452856e+01	9.615455168214005255e+01	3.579700729235441026e-03	-1.049772112052989854e+02	1.519612165207997467e-01	nan	2.283317832467441377e+01	1.000000000000000000e+00
6.850000000000000000e+02	1.018380493663400443e+02	1.577015158263864123e+02	1.801810904183345080e-02	-5.868597632710926746e+02	3.146062366021874501e-01	nan	5.552804092436860373e+01	1.000000000000000000e+00
6.870000000000000000e+02	2.066733092934611875e+02	1.042172699274714454e+01	-2.414304224023790333e-03	6.608204839085318838e+01	2.467449614511042499e-01	nan	6.880854040968098673e+01	1.000000000000000000e+00
6.880000000000000000e+02	3.832638336187392980e+01	9.976277712021334310e+01	-4.033586763292244977e-03	1.201256787997133841e+02	1.567959743199132117e-01	nan	2.150449088998317748e+01	1.000000000000000000e+00
6.880000000000000000e+02	1.657156282364823596e+02	1.519428005834057842e+02	-2.425621181548244520e-03	6.645975237701527760e+01	2.669995520039162296e-01	nan	4.384814751378079478e+01	1.000000000000000000e+00
6.900000000000000000e+02	2.033081646121197252e+02	9.785087642019273346e+01	-1.666812025102968903e-03	4.113446132539061750e+01	3.641170325639209171e-01	nan	4.314538890901022228e+01	1.000000000000000000e+00
6.910000000000000000e+02	5.482616803925343163e+01	8.597146702880135649e+01	-2.550734069785675750e-03	7.063540086782370508e+01	2.618217762792172110e-01	nan	2.150449088998317748e+01	1.000000000000000000e+00
6.910000000000000000e+02	1.474895564559829495e+02	4.552014053784899517e+01	-1.860901612979589271e-03	4.761221038958471041e+01	3.207694306775028537e-01	nan	6.880854040968098673e+01	1.000000000000000000e+00
6.910000000000000000e+02	2.080821419497845071e+01	1.532505664066260920e+02	-2.193098084011894759e-03	5.869928313212675164e+01	2.669129827848717440e-01	nan	4.235891926148663345e+01	1.000000000000000000e+00
6.940000000000000000e+02	1.655596926115173915e+02	1.516619365634202268e+02	2.180657399905423354e-03	-5.828407471878384882e+01	3.017466309334226882e-01	nan	4.392817061819383895e+01	1.000000000000000000e+00
6.950000000000000000e+02	4.303869421149666863e+01	1.171938915843920341e+02	-2.009755536131955893e-03	5.258021702997601210e+01	2.861934836090564982e-01	nan	3.337340759301636695e+01	1.000000000000000000e+00
6.980000000000000000e+02	1.002412669513340120e+02	2.205180945966992212e+01	-1.871972880877637285e-03	4.798171447298567927e+01	3.323446760706435521e-01	nan	1.291453455309636134e+01	1.000000000000000000e+00
7.010000000000000000e+02	1.420416786931812965e+02	2.874056544156211501e+01	-1.980595142802713156e-03	5.160698754009678169e+01	3.702454229419864795e-01	nan	1.913693031487267859e+01	1.000000000000000000e+00
7.050000000000000000e+02	7.504758188289476095e+01	5.480051607821260262e+01	1.931879672096165458e-03	-4.998110642904143219e+01	3.321977488131016010e-01	nan	1.111064124373783102e+01	1.000000000000000000e+00
7.050000000000000000e+02	1.159470535057217262e+02	5.995335255951707865e+01	-1.666599134258498795e-03	4.112735608350912742e+01	3.539967756254572828e-01	nan	3.016849805567876786e+01	1.000000000000000000e+00
7.060000000000000000e+02	5.997351373719781975e+01	7.769566160865964832e+01	-2.099672905351687192e-03	5.558121342906245133e+01	3.563201499466753797e-01	nan	2.741195394935327201e+01	1.000000000000000000e+00
7.090000000000000000e+02	2.028310949276836652e+02	4.841038636714029764e+01	-2.412601412841992258e-03	6.602521698809702855e+01	2.303260624043603766e-01	nan	7.460633541015396020e+01	1.000000000000000000e+00
7.090000000000000000e+02	1.983404256098858198e+01	5.274805479867440994e+01	-2.459578620985221169e-03	6.759308350488150552e+01	2.871063666270363690e-01	nan	4.726055682967938054e+01	1.000000000000000000e+00
7.110000000000000000e+02	1.274918792818176456e+02	1.534828770597222558e+02	-2.588743691592408028e-03	7.190397377161825432e+01	2.297526519303950687e-01	nan	9.441437105519278816e+01	1.000000000000000000e+00
7.180000000000000000e+02	1.420145475447759509e+02	2.861829138240037551e+01	2.135611014664122714e-03	-5.678064950656868604e+01	2.969943910964600864e-01	nan	1.760145374114395267e+01	1.000000000000000000e+00
7.200000000000000000e+02	1.477599841467415445e+02	4.525563287839739957e+01	1.782436202906395551e-03	-4.499342366210532873e+01	3.441100066766742405e-01	nan	1.760145374114395267e+01	1.000000000000000000e+00
7.220000000000000000e+02	8.915518718392794995e+01	5.001943314340868341e+01	-1.759202003801029878e-03	4.421798118134867650e+01	3.520371329152768292e-01	nan	3.710277791317322738e+01	1.000000000000000000e+00
7.230000000000000000e+02	1.799975192441336276e+02	1.212708533192287064e+01	-1.408508772156086275e-02	4.555949929370623295e+02	1.979977632788321174e-02	nan	4.140852588674840007e+01	1.000000000000000000e+00
7.230000000000000000e+02	8.031038395171596278e+01	1.199692270334218307e+02	1.871524944027211281e-03	-4.796676455967291730e+01	3.673984147527414867e-01	nan	1.782373344200033571e+01	1.000000000000000000e+00
7.260000000000000000e+02	8.930569429592432584e+01	8.773459519401576756e+01	1.694386246032420548e-03	-4.205475223731311019e+01	3.744229499504299064e-01	nan	3.346620830047337591e+01	1.000000000000000000e+00
7.290000000000000000e+02	8.597238562359970615e+01	8.482964687648522073e+00	-1.991135275947736229e-03	5.195876497629834034e+01	3.429433410798881088e-01	nan	7.317824984834589941e+01	1.000000000000000000e+00
7.330000000000000000e+02	5.695093092304355231e+00	1.154451060982355557e+02	-2.157442065626641141e-03	5.750926185249588229e+01	3.098484755588251094e-01	nan	5.099484627553484728e+01	1.000000000000000000e+00
7.340000000000000000e+02	4.462352918514277178e+01	6.885951909495811663e+01	-2.526421486385298839e-03	6.982396726083368321e+01	1.981576404091410781e-01	nan	2.385710065265192981e+01	1.000000000000000000e+00
7.340000000000000000e+02	2.139194656315462453e+02	6.403697518166120517e+01	-1.931275169786933737e-03	4.996093113622553261e+01	3.136249986797019496e-01	nan	1.394872874656638544e+02	1.000000000000000000e+00
7.440000000000000000e+02	9.470362930833900350e+01	1.427114593633578181e+02	-1.984172738351768373e-03	5.172638995870920553e+01	3.221883904768446660e-01	nan	2.400944578668714513e+01	1.000000000000000000e+00
7.450000000000000000e+02	8.494380521685104668e+01	5.821170545015223041e+01	-1.913912366721052432e-03	4.938144677262692284e+01	3.077252794826516036e-01	nan	4.964794277101042752e+01	1.000000000000000000e+00
7.610000000000000000e+02	1.037726558769586234e+02	1.430961174913781235e+02	2.319032452978878750e-03	-6.290234858066759216e+01	3.243312667826517837e-01	nan	6.751675327758100309e+01	1.000000000000000000e+00
7.640000000000000000e+02	4.487920485580358587e+01	1.100798578612419760e+02	-1.672364885406940442e-03	4.131978829749237292e+01	3.687473914129514307e-01	nan	3.893979240643809447e+01	1.000000000000000000e+00
7.730000000000000000e+02	1.903914401768427354e+02	3.561636397669699505e+01	-2.552137453097415819e-03	7.068223885142595009e+01	2.489577724173657192e-01	nan	3.902286718796536036e+01	1.000000000000000000e+00
7.730000000000000000e+02	1.875007529651186644e+02	7.453201752399796476e+01	-1.639693124379597126e-03	4.022936674662081202e+01	3.711136506753647257e-01	nan	3.902286718796536036e+01	1.000000000000000000e+00
7.810000000000000000e+02	1.904734999669527440e+02	3.566424604803854237e+01	3.053151875593575551e-03	-8.740361861207193783e+01	1.330013657178338304e-01	nan	3.720465703287973014e+01	1.000000000000000000e+00
7.820000000000000000e+02	1.017059456259212595e+02	2.859569415968175932e+01	-1.841682670854322915e-03	4.697077729815126190e+01	3.113916762507185076e-01	nan	6.378061897738434283e+01	1.000000000000000000e+00
7.890000000000000000e+02	1.881677468615415023e+02	2.507412280487730527e+01	-2.537029637632580957e-03	7.017801480437627504e+01	2.454388408308265657e-01	nan	6.655758623136618723e+01	1.000000000000000000e+00
7.970000000000000000e+02	1.777472217367843541e+02	5.713867908613400459e+01	-9.404226000541270059e-03	2.993710142853508955e+02	2.174926505072283245e-02	nan	2.036184339891822148e+01	1.000000000000000000e+00
7.990000000000000000e+02	8.001422572114394427e+01	1.464269252289699352e+02	2.214177248062200020e-03	-5.940280121722701523e+01	3.394417637807043420e-01	nan	1.143937532632240135e+02	1.000000000000000000e+00
8.050000000000000000e+02	4.136149919744841696e+01	7.608015497698789709e+00	-2.240897044340720273e-03	6.029457566650178535e+01	3.290091460535737866e-01	nan	8.560515777868005216e+01	1.000000000000000000e+00
8.110000000000000000e+02	1.328865085374378054e+02	5.169716764845004775e+01	1.969315538432078131e-03	-5.123053021718872202e+01	3.446898424199588140e-01	nan	2.791557053347942485e+01	1.000000000000000000e+00
8.120000000000000000e+02	3.821049901827412043e+01	1.000831489770185101e+02	4.507230813240798578e-03	-1.359335710977057659e+02	1.217808977209419163e-01	nan	4.559425136672118839e+01	1.000000000000000000e+00
8.140000000000000000e+02	1.567124367695261533e+01	1.397166919217322345e+02	-1.805015579027077245e-03	4.574701139515162396e+01	3.719675633399951442e-01	nan	4.559425136672118839e+01	1.000000000000000000e+00
8.210000000000000000e+02	1.583382339742896328e+01	1.395342476082526559e+02	1.927022702257077166e-03	-4.981900483372054822e+01	2.987183661078360863e-01	nan	9.249176732428865932e+01	1.000000000000000000e+00
8.230000000000000000e+02	1.587917966958017075e+02	2.817814738348412718e+01	2.166764988711188718e-03	-5.782041484605507975e+01	3.300465919988866403e-01	nan	3.377088201510093057e+01	1.000000000000000000e+00
8.240000000000000000e+02	1.079996927656576133e+02	1.313402574812494947e+02	-9.885939115752823830e-03	3.154482120135219816e+02	3.601853591848551694e-01	nan	5.744736369231350892e+00	1.000000000000000000e+00
8.260000000000000000e+02	2.110509469730340584e+02	1.381789383815144276e+02	1.713071975555281994e-03	-4.267838933322700257e+01	3.329802828325606479e-01	nan	1.032779189864366458e+02	1.000000000000000000e+00
8.280000000000000000e+02	1.024659792657092794e+02	1.297975291018971973e+02	-1.962852876432514757e-02	6.406075967559145283e+02	3.744506067475533717e-01	nan	5.744736369231350892e+00	1.000000000000000000e+00
8.380000000000000000e+02	9.175036353374171938e+01	5.579538055953268127e+01	1.520032188026332288e-03	-3.623567740468821086e+01	3.680337858228219794e-01	nan	2.577657511365564247e+01	1.000000000000000000e+00
8.470000000000000000e+02	2.075134726694031144e+02	1.504999900116271760e+02	2.077934463601602885e-03	-5.485569191992740201e+01	3.345766977759334626e-01	nan	1.007849035556361770e+02	1.000000000000000000e+00
8.600000000000000000e+02	1.507373034728834114e+02	9.396699054734911627e+00	-3.840786669140989259e-03	1.136909666488547686e+02	1.497485088791346008e-01	nan	1.144971282647815229e+02	1.000000000000000000e+00
8.740000000000000000e+02	7.914199908793575844e+01	3.035336979288191728e+01	2.139393319376981309e-03	-5.690688410308806056e+01	3.183259229255815947e-01	nan	3.950652319140561985e+01	1.000000000000000000e+00
8.740000000000000000e+02	2.216773343616016234e+02	1.348756508087431598e+02	2.725447662661386033e-03	-7.646647519352146105e+01	2.280099675474308585e-01	nan	4.254494607605732170e+01	1.000000000000000000e+00
8.760000000000000000e+02	3.793843913264090872e+01	9.708732537600164392e+01	1.791275674550589590e-03	-4.528844144125351789e+01	3.548965568935283921e-01	nan	2.200731854194548376e+01	1.000000000000000000e+00
8.770000000000000000e+02	3.967435847976526730e+01	3.210571664706390749e+01	1.950970901491906953e-03	-5.061827710215963094e+01	3.059983432335892095e-01	nan	1.191711538414413063e+01	1.000000000000000000e+00
8.770000000000000000e+02	1.200396785235653994e+02	7.014548527574245895e+01	2.260137199550866019e-03	-6.093671674563426421e+01	3.134545843974324564e-01	nan	4.334056762108836125e+01	1.000000000000000000e+00
8.770000000000000000e+02	2.208465171286188422e+02	7.819798590627898704e+01	-2.202464585340842967e-03	5.901189055162900843e+01	2.806414663935743459e-01	nan	2.563838583350459288e+01	1.000000000000000000e+00
8.770000000000000000e+02	1.265070441087493549e+02	1.299490986933834904e+02	2.651080462838841141e-03	-7.398446642464585921e+01	2.638633940865264815e-01	nan	5.799504043707737111e+01	1.000000000000000000e+00
8.810000000000000000e+02	1.859369152459438226e+02	1.078026857066995774e+02	-2.290901497399899182e-03	6.196347662380374288e+01	2.973781388137457515e-01	nan	2.041841075794635074e+01	1.000000000000000000e+00
8.850000000000000000e+02	2.042170896101376343e+02	1.638606235124007071e+01	-2.015852212207327934e-03	5.278369387885798858e+01	3.159821894110924623e-01	nan	3.432748859416756204e+01	1.000000000000000000e+00
8.860000000000000000e+02	1.505854179213772284e+02	9.618469004296120062e+00	2.965030965885716470e-03	-8.446257913313357335e+01	2.092913563349221295e-01	nan	5.405697483064128051e+01	1.000000000000000000e+00
8.870000000000000000e+02	2.009535557257966047e+02	7.418716530679823506e+01	-2.169385169215348134e-03	5.790786349280900680e+01	2.436455834653309394e-01	nan	5.789316156760897769e+01	1.000000000000000000e+00
8.870000000000000000e+02	3.017617176043787808e+01	1.016704562498333608e+01	-4.310296741718225820e-03	1.293608872589198597e+02	1.216557180137000094e-01	nan	6.051569839187572342e+01	1.000000000000000000e+00
8.960000000000000000e+02	1.957024425717783629e+02	8.853950071116211973e+01	-1.955756409833832137e-03	5.077799366667366598e+01	3.397542768570654959e-01	nan	6.843951566077335258e+01	1.000000000000000000e+00
8.970000000000000000e+02	1.674638773305803170e+02	2.619729400495189253e+01	-2.062840246658472539e-03	5.435192172417501411e+01	2.970729427963736402e-01	nan	5.681336922699805569e+01	1.000000000000000000e+00
9.000000000000000000e+02	7.806767357055679213e+01	7.973690427052963514e+01	-2.784847513929966743e-03	7.844894800506101262e+01	2.335751128662758580e-01	nan	2.283718561781742906e+01	1.000000000000000000e+00
9.020000000000000000e+02	2.059915606629729155e+02	6.795105479319811081e+01	1.826530358989055967e-03	-4.646506818165808284e+01	3.276316909223835339e-01	nan	5.681336922699805569e+01	1.000000000000000000e+00
9.040000000000000000e+02	8.019875047155542447e+00	4.857041887383033441e+01	-1.857901333912310689e-03	4.751207593552661734e+01	3.006854011741271204e-01	nan	7.666840216124036544e+01	1.000000000000000000e+00
9.060000000000000000e+02	1.634876796591175321e+02	1.184298334221230391e+02	-2.963992449613859093e-03	8.442791860403579562e+01	1.692464851407408100e-01	nan	3.743323376189452034e+01	1.000000000000000000e+00
9.070000000000000000e+02	1.986282059365708221e+02	1.313290738189934928e+02	-2.147103711807410789e-03	5.716421881072076872e+01	2.770205627729208642e-01	nan	3.729766138266513309e+01	1.000000000000000000e+00
9.100000000000000000e+02	2.232455537832926780e+02	7.488898003699465278e+01	-2.780684740204674311e-03	7.831001523747430326e+01	3.206129744536220239e-01	nan	6.157514109709636330e+01	1.000000000000000000e+00
9.120000000000000000e+02	1.636309438740472899e+02	1.184330592120305710e+02	2.679246992600663266e-03	-7.492452567152427889e+01	2.266758729941968920e-01	nan	2.990668788391878508e+01	1.000000000000000000e+00
9.150000000000000000e+02	1.521064657742095676e+02	9.083602341626991006e+01	-1.746411060448362909e-03	4.379108284929817785e+01	3.449202996462357174e-01	nan	2.990668788391878508e+01	1.000000000000000000e+00
9.170000000000000000e+02	7.801605348215406366e+01	7.964416312181471369e+01	2.801545531404243429e-03	-7.900624511847779274e+01	2.223839054819664041e-01	nan	2.197491479386754065e+01	1.000000000000000000e+00
9.190000000000000000e+02	2.271754982302486212e+02	8.393563895063432767e+01	2.556958058148462408e-03	-7.084312677024679772e+01	2.400295762947022293e-01	nan	4.581979440395264902e+01	1.000000000000000000e+00
9.200000000000000000e+02	2.134913994259432002e+02	1.276643366117183689e+02	-2.179412471192492939e-03	5.824252516482065545e+01	2.809117846764142001e-01	nan	4.581979440395264902e+01	1.000000000000000000e+00
9.360000000000000000e+02	2.143812094342739556e+02	1.474232420205945573e+02	-1.824548367912049622e-03	4.639891913685470826e+01	3.583704844633921471e-01	nan	1.091155281580674909e+02	1.000000000000000000e+00
9.390000000000000000e+02	2.045481578882634324e+02	1.612047352496194108e+01	1.792566319956101105e-03	-4.533151679196770800e+01	3.461133870323225281e-01	nan	2.420267269780790542e+01	1.000000000000000000e+00
9.400000000000000000e+02	1.142472291020330921e+01	7.109516550373226096e+01	-2.465419240494622424e-03	6.778801445390999447e+01	2.144390193607157435e-01	nan	3.595838772322787946e+01	1.000000000000000000e+00
9.400000000000000000e+02	5.527852725497920261e+01	7.917123811619843821e+01	-2.047216440802275030e-03	5.383047647370403155e+01	3.282537488864890607e-01	nan	4.459124470511797256e+01	1.000000000000000000e+00
9.410000000000000000e+02	1.017756470947381864e+01	3.515841211564308821e+01	1.986945598903119316e-03	-5.181893430917210708e+01	3.153319426170415607e-01	nan	3.595838772322787946e+01	1.000000000000000000e+00
9.410000000000000000e+02	1.982915881387820889e+02	3.950047995539500079e+01	-1.929957218830894100e-03	4.991694446148661513e+01	3.282439458334293070e-01	nan	2.420267269780790542e+01	1.000000000000000000e+00
9.420000000000000000e+02	1.727525656008677402e+02	1.387808312460849720e+02	1.724741494942027154e-03	-4.306786008801646659e+01	3.529317643032212626e-01	nan	3.843794218295330722e+01	1.000000000000000000e+00
9.430000000000000000e+02	2.142771952434511604e+02	1.475592210229443708e+02	2.033152161457668725e-03	-5.336108049342609405e+01	3.410628508273204629e-01	nan	4.244237262486850426e+01	1.000000000000000000e+00
9.500000000000000000e+02	2.879750769697982093e+01	5.633690822545295873e+01	1.887442977115607202e-03	-4.849802965776624575e+01	3.370491889151110421e-01	nan	5.091488693644429020e+01	1.000000000000000000e+00
9.520000000000000000e+02	2.061762594640995871e+02	1.552665307229552241e+02	2.480939296482974170e-03	-6.830599704769392133e+01	2.650192324925032539e-01	nan	3.418353972780929695e+01	1.000000000000000000e+00
9.580000000000000000e+02	1.464092207157247856e+02	7.067918085392722105e+01	-1.996499137185590248e-03	5.213778409573746586e+01	3.365395448222349151e-01	nan	4.060321584606392520e+01	1.000000000000000000e+00
9.580000000000000000e+02	1.650895457914543840e+02	1.089871083071320612e+01	-2.011579398669673113e-03	5.264108852739207833e+01	3.210081593586154858e-01	nan	3.661010836602218177e+01	1.000000000000000000e+00
9.640000000000000000e+02	2.089718744834519271e+02	3.663176150256852281e+01	-1.789153097627908719e-03	4.521760033728190109e+01	3.316747711019636391e-01	nan	1.182004346455543597e+01	1.000000000000000000e+00
9.730000000000000000e+02	2.160208572822483006e+02	1.438647342751505676e+02	2.082207156134285170e-03	-5.499829323284669869e+01	3.151904663735959344e-01	nan	4.652516782817429686e+01	1.000000000000000000e+00
9.730000000000000000e+02	7.085336547854225842e+01	1.081284127865736622e+02	2.793699514023207861e-03	-7.874438392178154800e+01	3.309138059471464777e-01	nan	6.222987041222044979e+01	1.000000000000000000e+00
9.740000000000000000e+02	1.865649329891772936e+02	1.078516843420963909e+02	2.166314480057544845e-03	-5.780537909868975532e+01	3.072439297805046321e-01	nan	4.585728222390449815e+01	1.000000000000000000e+00
9.750000000000000000e+02	2.217969138066848132e+02	7.849869708972956062e+01	-1.387759792200464991e-02	4.486700111819386052e+02	1.596106487214710157e-02	nan	4.585728222390449815e+01	1.000000000000000000e+00
9.800000000000000000e+02	3.413671165113695594e+01	1.419126192403331572e+02	-1.965483967444972297e-03	5.110265135646438495e+01	3.046930068911187783e-01	nan	1.660334405041666628e+01	1.000000000000000000e+00
9.840000000000000000e+02	5.092255149803582270e+01	1.445967514957266644e+02	2.076166671071883341e-03	-5.479669176164812683e+01	3.191385335417474822e-01	nan	1.354888477298211136e+01	1.000000000000000000e+00
9.870000000000000000e+02	1.788744079058668035e+02	3.831024454545712388e+01	2.337233440921890337e-03	-6.350980740370450661e+01	2.749490180692212293e-01	nan	1.055507533089407133e+02	1.000000000000000000e+00
9.890000000000000000e+02	1.122841312699439698e+02	1.591147164394611195e+02	1.525367721870152758e-03	-3.641375109602787319e+01	3.691311769325822389e-01	nan	6.305564826573230874e+01	1.000000000000000000e+00
9.940000000000000000e+02	7.150815154580898536e+01	6.078478724293056246e+01	-1.177837349537294923e-02	3.786082978571050148e+02	3.188279599148731158e-01	nan	4.090482230205451941e+01	1.000000000000000000e+00
1.000000000000000000e+03	7.149597047283931772e+01	6.085901969471078843e+01	1.044187784376720760e-02	-3.340026930371700473e+02	3.631253688717546169e-01	nan	6.323518627738460296e+00	1.000000000000000000e+00
1.002000000000000000e+03	6.940236069368913263e+01	5.489213726516669567e+01	-7.018022377672667941e-03	2.197313568770433960e+02	3.454228370691750927e-01	nan	6.323518627738460296e+00	1.000000000000000000e+00
1.007000000000000000e+03	1.780643731512772945e+02	3.697576091343262306e+01	1.587521748487352117e-03	-3.848814463851607570e+01	3.549413779159942273e-01	nan	1.041557959507156852e+02	1.000000000000000000e+00
1.010000000000000000e+03	8.482188377056125717e+01	1.561444884275670972e+02	1.894525639050896821e-03	-4.873441383079303790e+01	3.396073815079603264e-01	nan	4.724629471403734726e+01	1.000000000000000000e+00
1.013000000000000000e+03	2.132507775641902015e+02	1.271484656062549590e+02	2.292169233073163784e-03	-6.200578736113374134e+01	2.639083951290837060e-01	nan	5.474208859059424981e+01	1.000000000000000000e+00
1.018000000000000000e+03	1.570864945573161435e+02	4.642065768200687614e+01	-2.157301885981178970e-03	5.750458335027870760e+01	2.684414949826755548e-01	nan	1.599448846574513006e+01	1.000000000000000000e+00
1.019000000000000000e+03	1.560825239224477627e+02	2.154256372428246280e+01	-1.563615359064147959e-03	3.769026777449356302e+01	3.668973827959183254e-01	nan	2.489834363978941312e+01	1.000000000000000000e+00
1.022000000000000000e+03	1.512593599529406845e+02	1.159808548032895601e+02	2.215455606261873892e-03	-5.944546648187225202e+01	2.774732536832207330e-01	nan	4.453713893368411192e+01	1.000000000000000000e+00
1.025000000000000000e+03	2.068859712843508021e+02	1.511452144922857883e+02	2.308111638307830046e-03	-6.253786588074763131e+01	2.637608541838735166e-01	nan	6.580920969403042875e+01	1.000000000000000000e+00
1.029000000000000000e+03	9.160787322253325726e+01	1.242664931978129772e+02	-1.920341354619907112e-03	4.959601454414485744e+01	3.671109348133357875e-01	nan	4.406641318398600049e+01	1.000000000000000000e+00
1.034000000000000000e+03	1.411382314197776111e+02	1.589250649585237056e+02	-2.202406513166184528e-03	5.900995239008636872e+01	3.182816556930384566e-01	nan	6.033206432904003691e+01	1.000000000000000000e+00
1.038000000000000000e+03	1.570308286872135284e+02	4.724572008628913267e+01	2.073290928739843480e-03	-5.470071372694759049e+01	2.684165985695390333e-01	nan	4.376410985224119088e+01	1.000000000000000000e+00
1.039000000000000000e+03	2.082404733355749329e+02	1.076557994107116656e+01	-1.847267411224246805e-03	4.715716826894377078e+01	2.948489284822936041e-01	nan	6.287470341899191340e+01	1.000000000000000000e+00
1.042000000000000000e+03	9.924340893543919151e+01	1.339690787141819328e+02	-1.933133025320634985e-03	5.002293715147087738e+01	3.411240857931909787e-01	nan	4.926243292768530324e+01	1.000000000000000000e+00
1.043000000000000000e+03	2.459980374303793482e+01	1.595054833525766469e+01	-3.194402055876130464e-02	1.051637710835045709e+03	6.786973056639999946e-03	nan	3.883602704239031311e+01	1.000000000000000000e+00
1.046000000000000000e+03	1.531979962933033619e+02	4.994510016232722194e+01	3.423293841802401219e-03	-9.975712402912888876e+01	1.631242011861463448e-01	nan	2.209239565562216256e+01	1.000000000000000000e+00
1.049000000000000000e+03	1.672219873461808959e+02	6.701558992546418381e+01	-1.868607964287907330e-03	4.786941022457813233e+01	3.742605020175643338e-01	nan	6.740795402322240726e+00	1.000000000000000000e+00
1.050000000000000000e+03	1.686470853736405786e+02	7.360402056318810082e+01	-3.432399904496452169e-03	1.000610392970224893e+02	1.468995909201951111e-01	nan	6.740795402322240726e+00	1.000000000000000000e+00
1.050000000000000000e+03	9.919840637648360371e+01	1.340911100452978815e+02	2.195932403503228925e-03	-5.879387867758325825e+01	3.368992993539293712e-01	nan	3.682431658533140961e+01	1.000000000000000000e+00
1.050000000000000000e+03	1.264183442493534244e+02	1.063083236096132680e+02	2.137021004847351920e-03	-5.682770799481557589e+01	3.256061187179654093e-01	nan	3.889483564605658472e+01	1.000000000000000000e+00
1.051000000000000000e+03	2.456639651527044776e+01	1.594796440992024955e+01	3.153405271906196267e-02	-1.037955015029383731e+03	1.669553893742659056e-02	nan	8.463842859062962631e+00	1.000000000000000000e+00
1.053000000000000000e+03	1.765620793809154776e+01	1.106064103503115348e+01	-3.129585697588636167e-02	1.030005220971231665e+03	3.388479911943853562e-02	nan	8.463842859062962631e+00	1.000000000000000000e+00
1.056000000000000000e+03	1.686230449834997103e+02	7.349306805101025475e+01	3.455336810390109877e-03	-1.008265596029473983e+02	1.761339610007570666e-01	nan	2.902162268604799777e+01	1.000000000000000000e+00
1.059000000000000000e+03	1.766164375295385724e+01	1.108977584128891714e+01	3.028041483091241381e-02	-9.961147919363180563e+02	7.528820914967537803e-03	nan	5.384604228200269915e+01	1.000000000000000000e+00
1.059000000000000000e+03	1.277350319743584066e+02	7.686153396157087059e+01	-1.541568531606750045e-03	3.695445387796763015e+01	3.740086855899918961e-01	nan	1.471492394137607995e+01	1.000000000000000000e+00
1.061000000000000000e+03	1.411620586699131366e+02	8.288182803390185427e+01	1.935099100115700689e-03	-5.008855498962079622e+01	3.316111714236474883e-01	nan	1.471492394137607995e+01	1.000000000000000000e+00
1.062000000000000000e+03	2.133341073389079270e+02	1.337527800001779781e+02	-1.924214063384862942e-03	4.972526638012709554e+01	3.207603848083913078e-01	nan	3.318193479088547093e+01	1.000000000000000000e+00
1.063000000000000000e+03	2.393595259767688432e+01	1.277148171431605590e+02	1.576701218740554763e-03	-3.812700895262880607e+01	3.714084632681258213e-01	nan	6.271902643460791182e+01	1.000000000000000000e+00
1.067000000000000000e+03	1.847002052691235860e+02	1.083285894900068627e+02	-2.532551155192065868e-03	7.002854524366755129e+01	2.624687791016161453e-01	nan	2.140447452609656764e+01	1.000000000000000000e+00
1.073000000000000000e+03	2.047552851710831874e+02	7.416824675401457512e+01	-2.131582480438230787e-03	5.664619698854677665e+01	3.573694933678054353e-01	nan	9.076575542344022196e+00	1.000000000000000000e+00
1.075000000000000000e+03	1.246416757068471668e+02	3.497897714708670236e+01	2.080906409041861568e-03	-5.495488073785981697e+01	2.858225693629967701e-01	nan	7.540199847986228576e+01	1.000000000000000000e+00
1.075000000000000000e+03	1.673046927486930429e+02	9.715074205403077201e+01	1.678567082375787998e-03	-4.152678691112454601e+01	3.550229461946782239e-01	nan	4.394020895493389389e+01	1.000000000000000000e+00
1.094000000000000000e+03	2.069582948637508935e+02	6.969464824365778099e+01	2.034741638756684765e-03	-5.341412937254888504e+01	3.559822217452964788e-01	nan	5.880875647076348400e+01	1.000000000000000000e+00
1.100000000000000000e+03	1.994053157795977427e+02	1.133192451412812147e+02	-2.265507229878683734e-03	6.111594175873918289e+01	2.634707225026869937e-01	nan	1.028989169885109902e+02	1.000000000000000000e+00
1.108000000000000000e+03	1.551172601347574442e+01	1.189530969691340516e+02	-1.911695752743982311e-03	4.930746717757119768e+01	3.375156407683174153e-01	nan	1.197089630824140727e+02	1.000000000000000000e+00
1.111000000000000000e+03	1.576241873859717373e+02	8.091300526982665531e+01	1.979269148729017030e-03	-5.156273242593026396e+01	3.174567062746820323e-01	nan	3.145951950751524961e+01	1.000000000000000000e+00
1.116000000000000000e+03	7.415788286880695246e+00	6.829472754725881600e+01	2.086529270677652675e-02	-6.818846511228708778e+02	3.338882400945559770e-01	nan	4.961087954627840446e+01	1.000000000000000000e+00
1.127000000000000000e+03	1.189661443191341590e+02	1.068132485818810125e+02	2.520149230560239477e-03	-6.961463042960195935e+01	2.253888908841372718e-01	nan	2.215917923858273397e+01	1.000000000000000000e+00
1.128000000000000000e+03	1.000018544158657008e+01	1.434058003664757734e+02	1.930594823081782522e-03	-4.993822453315199539e+01	3.155010166906581093e-01	nan	2.915358400893477508e+01	1.000000000000000000e+00
1.128000000000000000e+03	3.777219434380037200e+01	1.557388869084927592e+02	1.769697806368709849e-03	-4.456827908246007297e+01	3.340963873810300910e-01	nan	3.432630089403313267e+00	1.000000000000000000e+00
1.129000000000000000e+03	1.190059735370129772e+02	1.289723920256389249e+02	-2.053473792455620325e-03	5.403931587750841459e+01	3.345916841325107249e-01	nan	2.198843403044024924e+01	1.000000000000000000e+00
1.131000000000000000e+03	3.521876235992558435e+01	1.580329955446306087e+02	-1.825263693119917076e-03	4.642279314909076504e+01	3.595457551387922779e-01	nan	3.432630089403313267e+00	1.000000000000000000e+00
1.133000000000000000e+03	9.527914877396837312e+01	1.549861864202514425e+02	-2.042023984883992085e-03	5.365717801481448390e+01	3.036458380043074445e-01	nan	2.144721365273576197e+01	1.000000000000000000e+00
1.134000000000000000e+03	1.196623392313366168e+02	1.069937565996999922e+02	-2.816983230207013508e-03	7.952147903734480394e+01	2.469143196108858351e-01	nan	2.108092904160249859e+01	1.000000000000000000e+00
1.134000000000000000e+03	5.807960872606171421e+01	1.537122338919546110e+02	-1.909275292014084779e-03	4.922668418761514175e+01	3.414716054359367980e-01	nan	1.262855545605963847e+01	1.000000000000000000e+00
1.136000000000000000e+03	1.871377229677558489e+02	5.179567889018741056e+01	1.702551468746707746e-03	-4.232726692692146742e+01	3.683623248455719645e-01	nan	5.227395996271241074e+01	1.000000000000000000e+00
1.137000000000000000e+03	1.747147267042590784e+02	1.025720124917818197e+02	-1.928911225894247485e-03	4.988203439835213970e+01	3.431663099071335932e-01	nan	3.641754912654960208e+01	1.000000000000000000e+00
1.139000000000000000e+03	1.189653686073199168e+02	1.290896254692847265e+02	2.481740584286466940e-03	-6.833274006557557811e+01	2.453981167185452783e-01	nan	1.272336636959212441e+01	1.000000000000000000e+00
1.143000000000000000e+03	7.691986672377332468e+01	1.541714652518363664e+02	-7.603578907325728165e-03	2.392743334142704157e+02	5.012594591227592655e-02	nan	1.877812457210569974e+01	1.000000000000000000e+00
1.148000000000000000e+03	1.482703993052028011e+02	7.148579826232890788e+00	1.779538973858383255e-03	-4.489672850725524711e+01	3.369582340444675639e-01	nan	2.573393882761754625e+01	1.000000000000000000e+00
1.148000000000000000e+03	9.586724549321363043e+01	1.281130216265661375e+02	1.968432640797262469e-03	-5.120106346737346570e+01	3.574692982879568159e-01	nan	2.667517825790874397e+01	1.000000000000000000e+00
1.150000000000000000e+03	1.829220638326855521e+02	6.449700874113220550e+01	-1.680670112382413699e-03	4.159697563585949354e+01	3.520444835021900865e-01	nan	2.228108292854661698e+01	1.000000000000000000e+00
1.153000000000000000e+03	1.379453260296877772e+02	8.459008307607784616e+01	-2.191572392292511114e-03	5.864836309970456796e+01	2.744708187656609288e-01	nan	1.379076403039692700e+01	1.000000000000000000e+00
1.154000000000000000e+03	1.888202948305741700e+02	8.598322589456145693e+01	-1.578019222421967946e-03	3.817099738707953094e+01	3.659752102739062263e-01	nan	2.228108292854661698e+01	1.000000000000000000e+00
1.158000000000000000e+03	1.474233624139807262e+02	1.577456145070529772e+02	-1.819760531966906850e-03	4.623912488847452806e+01	3.634153117348322137e-01	nan	3.999499942736608915e+01	1.000000000000000000e+00
1.160000000000000000e+03	9.202832240657949470e+00	1.181604688152727647e+02	-4.792872951569608804e-03	1.454668908110232337e+02	3.285044552659338590e-01	nan	7.320272086042804460e+01	1.000000000000000000e+00
1.161000000000000000e+03	1.076184756830106011e+02	1.538506213710317638e+02	-1.967698191534263640e-03	5.117655118890382937e+01	3.640839786365337449e-01	nan	3.999499942736608915e+01	1.000000000000000000e+00
1.163000000000000000e+03	1.379223408466213812e+02	8.434565357768339311e+01	2.153772884677051212e-03	-5.738680276686129389e+01	2.969718672737833298e-01	nan	4.088607680787241350e+01	1.000000000000000000e+00
1.166000000000000000e+03	1.579647580722791247e+02	1.262648058097517492e+02	1.875104917588170427e-03	-4.808624634454374558e+01	2.967053416260082566e-01	nan	3.472287240219772286e+01	1.000000000000000000e+00
1.168000000000000000e+03	1.670566380413937964e+02	1.597762305256082129e+02	-2.609694108575936512e-03	7.260319491734914266e+01	2.520120332206416958e-01	nan	3.472287240219772286e+01	1.000000000000000000e+00
1.169000000000000000e+03	1.100726967338507905e+02	8.593063970459604661e+01	-9.525384021719172922e-03	3.034146689032568815e+02	2.983990082617171691e-02	nan	2.580512413768706637e+01	1.000000000000000000e+00
1.169000000000000000e+03	1.082356431176029332e+02	1.541233490503007886e+02	-2.539131491099867396e-03	7.024816426205580910e+01	2.509514514415982500e-01	nan	4.252888500723049248e+01	1.000000000000000000e+00
1.171000000000000000e+03	1.580655092183775423e+02	6.448254385655367571e+01	-1.813897726913890705e-03	4.604345349589127778e+01	3.747981870077156108e-01	nan	2.700730167224026701e+01	1.000000000000000000e+00
1.175000000000000000e+03	2.029946899608034130e+02	9.795495341744508266e+01	1.795017472312907631e-03	-4.541332411640591715e+01	3.255987349210238690e-01	nan	5.602707813189642394e+01	1.000000000000000000e+00
1.183000000000000000e+03	7.019332487797123932e+00	1.094060495256443915e+02	2.665096690255022716e-02	-8.749817977417263819e+02	2.268764341618823011e-01	nan	6.160211761806245789e+01	1.000000000000000000e+00
1.184000000000000000e+03	6.768202361030731140e+01	9.868882969937766347e+01	-1.854829402213950844e-03	4.740955007155822898e+01	3.102437277911128666e-01	nan	3.536952890139297523e+01	1.000000000000000000e+00
1.191000000000000000e+03	3.590987442259357465e+01	2.724042735337517485e+01	-1.902613057583442402e-03	4.900433180220037599e+01	3.186735377403181468e-01	nan	2.264632830684696074e+01	1.000000000000000000e+00
1.192000000000000000e+03	7.116627010787059504e+00	3.818155211948567285e+01	-1.151351209641191496e-02	3.697685362911645370e+02	1.859350367413681315e-02	nan	2.727177324216631149e+01	1.000000000000000000e+00
1.200000000000000000e+03	1.619919419319867515e+01	7.875993537999684690e+01	4.508464081389109562e-02	-1.490206525843851750e+03	3.292408927494613335e-01	nan	5.151760532434327189e+00	1.000000000000000000e+00
1.215000000000000000e+03	2.141348394350494004e+02	7.076914711492675281e+01	1.764580189983825948e-03	-4.439747839649457717e+01	3.597444236670952478e-01	nan	4.862389008409697766e+01	1.000000000000000000e+00
1.229000000000000000e+03	1.492302592015779226e+02	1.101125386290529065e+02	-1.588475188465021583e-03	3.851996574232016002e+01	3.709265086679722767e-01	nan	2.646431913743633402e+01	1.000000000000000000e+00
1.229000000000000000e+03	2.108109771618372861e+02	1.507821543291341868e+02	1.967676085724075208e-03	-5.117581340645590160e+01	3.120640840513089209e-01	nan	7.379839067143204545e+01	1.000000000000000000e+00
1.231000000000000000e+03	9.388717642737019276e+01	3.284618351047994622e+01	-2.342156255350082410e-03	6.367410656526330825e+01	2.676266256135542143e-01	nan	8.385965017580332415e+01	1.000000000000000000e+00
1.233000000000000000e+03	1.591071888761300386e+02	8.556042166101875068e+01	1.713902902219558832e-03	-4.270612154947218642e+01	3.352606257455812422e-01	nan	2.646431913743633402e+01	1.000000000000000000e+00
1.234000000000000000e+03	2.036823510114720648e+02	4.642945192362395801e+01	-2.014742290859301843e-03	5.274665020200667698e+01	3.059244561887163316e-01	nan	5.931422992824686702e+01	1.000000000000000000e+00
1.244000000000000000e+03	1.114695387084415188e+02	1.503515753496874936e+02	-2.073911970060934255e-03	5.472144101005707029e+01	2.821052696831028994e-01	nan	7.014949088833007806e+01	1.000000000000000000e+00
1.251000000000000000e+03	1.972732532257395519e+02	4.331586574451058169e+01	-1.805731439332759715e-03	4.577090326630226258e+01	3.383604194375177121e-01	nan	2.048276157079626358e+01	1.000000000000000000e+00
1.253000000000000000e+03	7.224086153997146198e+01	2.717766021572793278e+01	-2.653565211072332879e-03	7.406739501303819395e+01	2.643089746465041578e-01	nan	8.642651277181134617e+01	1.000000000000000000e+00
1.257000000000000000e+03	1.518919661213075933e+01	9.209799323133607629e+01	-3.052130831409663111e-02	1.004154623193309362e+03	8.273882976101654130e-03	nan	6.240349995853701159e+01	1.000000000000000000e+00
1.258000000000000000e+03	2.198404532697955176e+02	4.307351860644508434e+01	-1.904259126222940463e-03	4.905926941995597446e+01	3.300194787790859952e-01	nan	1.671602661838415571e+01	1.000000000000000000e+00
1.260000000000000000e+03	7.235010174117687143e+01	2.701747509300921379e+01	2.931068824616405756e-03	-8.332909108139349996e+01	1.886267356168170872e-01	nan	2.578544543272475664e+01	1.000000000000000000e+00
1.261000000000000000e+03	8.165045763515352917e+01	1.366890888789679934e+02	-3.658718881037771858e-03	1.076144457138151012e+02	1.147871530739040802e-01	nan	8.003414913539485553e+01	1.000000000000000000e+00
1.261000000000000000e+03	5.043093235901338289e+01	4.059831489620447087e+01	-1.659335157071854068e-03	4.088492050549642443e+01	3.640761377753557460e-01	nan	1.171345945085342244e+01	1.000000000000000000e+00
1.261000000000000000e+03	2.035240989201460877e+02	4.670699168921365185e+01	2.321755823857724662e-03	-6.299324121099824225e+01	2.194772369319972771e-01	nan	1.671602661838415571e+01	1.000000000000000000e+00
1.263000000000000000e+03	1.517751761819444312e+01	9.209123222113466056e+01	3.015544269514139342e-02	-9.919438410656526912e+02	6.905386905402655096e-03	nan	6.240451734866864797e+01	1.000000000000000000e+00
1.267000000000000000e+03	8.167634610253010408e+01	1.367161618340474547e+02	3.523548453380934403e-03	-1.031031263749467115e+02	1.513530202594743912e-01	nan	3.575086981554715493e+01	1.000000000000000000e+00
1.274000000000000000e+03	3.402039145995657066e+01	8.181400289780940227e+01	-1.738856919473433151e-03	4.353896304129359862e+01	3.290957907898083290e-01	nan	3.273494472179626769e+01	1.000000000000000000e+00
1.280000000000000000e+03	1.125894609108962641e+02	1.594370003468121695e+02	2.045566844941470921e-03	-5.377542113477253594e+01	3.438789461437600226e-01	nan	7.060172748841131884e+00	1.000000000000000000e+00
1.283000000000000000e+03	1.082908848860532487e+02	1.538362608061690082e+02	2.377085358263530956e-03	-6.483986700705764861e+01	2.730581967459148052e-01	nan	7.060172748841131884e+00	1.000000000000000000e+00
1.284000000000000000e+03	9.574585611483756509e+01	1.039348405264040309e+02	1.669777492763678713e-03	-4.123343394712791365e+01	3.566894387982901815e-01	nan	5.145414942264975622e+01	1.000000000000000000e+00
1.284000000000000000e+03	1.852539818536178586e+02	1.351805964303404153e+02	1.771244428742888791e-03	-4.461989767646402782e+01	3.733331493196856421e-01	nan	7.660617295488825107e+01	1.000000000000000000e+00
1.291000000000000000e+03	8.987316203969241712e+01	1.400031190892617587e+02	-1.600949917166492008e-03	3.893631039561188345e+01	3.339910436706325925e-01	nan	8.646293639958744848e+01	1.000000000000000000e+00
1.296000000000000000e+03	1.763107245677368553e+02	1.420976727528166634e+02	-2.182114353459662769e-03	5.833270061173256238e+01	3.044011031712072768e-01	nan	4.795134995338921158e+01	1.000000000000000000e+00
1.299000000000000000e+03	1.356864717505056603e+02	1.341760731782413885e+01	-2.107911922485949940e-02	6.890211211549076324e+02	8.005988595194191149e-03	nan	2.826798769612848972e+01	1.000000000000000000e+00
1.299000000000000000e+03	1.284104349263530480e+02	1.443099599457323734e+02	-2.684426714345109627e-02	8.814332023137226315e+02	8.880172963559251897e-03	nan	4.795134995338921158e+01	1.000000000000000000e+00
1.302000000000000000e+03	6.320524561542988096e+01	1.128030303907669207e+01	-2.134652937348421008e-03	5.674867363139109955e+01	2.461461204745886144e-01	nan	7.251273137611039488e+01	1.000000000000000000e+00
1.304000000000000000e+03	1.750362237557817480e+02	8.023699164703879561e+00	-1.867762592957959017e-03	4.784119591694123130e+01	2.791128382197076707e-01	nan	1.228289673710428964e+01	1.000000000000000000e+00
1.305000000000000000e+03	1.284287974757890538e+02	1.442908346645234872e+02	2.664182849915609427e-02	-8.746768031014564713e+02	9.230676296254625157e-03	nan	4.779864006423674994e+01	1.000000000000000000e+00
1.306000000000000000e+03	1.650028559372577774e+02	7.840879155026711089e+01	-1.715740332155584391e-03	4.276744585944072696e+01	3.458802877507571871e-01	nan	3.571551612517501439e+01	1.000000000000000000e+00
1.308000000000000000e+03	1.624127325114369000e+02	5.486026503148858424e+00	1.946079977972386748e-03	-5.045504230116785038e+01	3.647408143112192969e-01	nan	1.287603641394566623e+01	1.000000000000000000e+00
1.308000000000000000e+03	1.761915299992377015e+02	1.424384378701084870e+02	2.041886501516509446e-03	-5.365258950100085400e+01	2.679300351249433998e-01	nan	4.779864006423674994e+01	1.000000000000000000e+00
1.313000000000000000e+03	6.026979279262746303e+01	8.122818351810870752e+01	-2.347747752921713546e-03	6.386072305797852522e+01	2.435111080753419310e-01	nan	7.112327685240648734e+00	1.000000000000000000e+00
1.315000000000000000e+03	6.098333675996148173e+01	8.830462754805212455e+01	-2.210930814844273493e-03	5.929445135688952462e+01	2.765936936567884308e-01	nan	7.112327685240648734e+00	1.000000000000000000e+00
1.316000000000000000e+03	8.124926383513106032e+01	9.487682822793316006e+01	2.447979539610494176e-03	-6.720596362203436058e+01	2.558131416959540383e-01	nan	2.130496707326064154e+01	1.000000000000000000e+00
1.319000000000000000e+03	1.783991049175372012e+01	1.071387815843590516e+02	-2.514419980471977855e-03	6.942341644020773117e+01	2.372624169665521476e-01	nan	1.336502590640537846e+01	1.000000000000000000e+00
1.321000000000000000e+03	6.846843471015515092e+01	6.359210611190480478e+01	-2.236547105234432901e-03	6.014939624557908360e+01	2.705605682163324532e-01	nan	3.379472489899786325e+01	1.000000000000000000e+00
1.322000000000000000e+03	1.356858789899006865e+02	3.978534760202671094e+01	2.161676441375357666e-03	-5.765058434095997342e+01	2.888704519553152439e-01	nan	5.092932616963594228e+01	1.000000000000000000e+00
1.326000000000000000e+03	1.473717372524944267e+02	9.615468298015392179e+01	-1.630718865688108839e-03	3.992985044347126689e+01	3.736308584467490368e-01	nan	5.127180095256331782e+01	1.000000000000000000e+00
1.327000000000000000e+03	9.738236211013276034e+01	1.075502937928969658e+02	-2.899420463645434320e-03	8.227282555522160123e+01	2.202023579479343018e-01	nan	5.127180095256331782e+01	1.000000000000000000e+00
1.328000000000000000e+03	6.469947434732161184e+01	2.433758215963850091e+01	-1.710474286924893155e-03	4.259169135381110038e+01	3.601872521592767162e-01	nan	2.779131810498288502e+01	1.000000000000000000e+00
1.330000000000000000e+03	3.691878480753315728e+01	1.240520415467376978e+02	-1.942019776598052916e-03	5.031953289058704826e+01	3.320223287556979264e-01	nan	2.558144847923507825e+01	1.000000000000000000e+00
1.332000000000000000e+03	4.505645014738961152e+01	4.677750972844572530e+00	-2.468472205127982076e-03	6.788990729119777257e+01	2.388386416649388444e-01	nan	2.779131810498288502e+01	1.000000000000000000e+00
1.333000000000000000e+03	6.053042436754257949e+01	8.056523084187038819e+01	2.133782999025920883e-03	-5.671963939922989795e+01	3.344493065523012065e-01	nan	2.385879700540227688e+01	1.000000000000000000e+00
1.333000000000000000e+03	1.947899754201688438e+02	1.111355750791911987e+02	-1.803103484778877759e-03	4.568319516027560212e+01	3.225623183378693026e-01	nan	7.838404895210312873e+01	1.000000000000000000e+00
1.335000000000000000e+03	2.052630554914132404e+02	1.225023982585076432e+01	-2.232007357875447854e-03	5.999788196535382667e+01	3.715156929297932509e-01	nan	3.058469066904568123e+01	1.000000000000000000e+00
1.335000000000000000e+03	1.776527333808288844e+01	1.070946388952289539e+02	2.495440779692706043e-03	-6.878998472739873193e+01	2.462503307899187588e-01	nan	2.558144847923507825e+01	1.000000000000000000e+00
1.341000000000000000e+03	2.050594513964923067e+02	1.187850495077192470e+01	1.895443827468397532e-03	-4.876505841212936332e+01	2.828639479223993280e-01	nan	4.565028910764057457e+01	1.000000000000000000e+00
1.345000000000000000e+03	2.049607616768653600e+02	5.752868738140858085e+01	-2.175299954068448706e-03	5.810526971364883053e+01	2.796991700610562681e-01	nan	1.772932747942195775e+01	1.000000000000000000e+00
1.348000000000000000e+03	1.385206934460133823e+02	1.194559799212495221e+02	-1.929275100476817448e-03	4.989417872954740574e+01	2.867429097466109855e-01	nan	1.159039179957506249e+01	1.000000000000000000e+00
1.350000000000000000e+03	1.886129257001204280e+02	6.438997820384356885e+01	-1.717213601290071322e-03	4.281661628564254585e+01	3.454337686294596255e-01	nan	1.772932747942195775e+01	1.000000000000000000e+00
1.351000000000000000e+03	1.983089645837051194e+02	1.399096075583072718e+02	1.950160741060198710e-03	-5.059123795989672345e+01	3.021259757592286155e-01	nan	1.776097478946759622e+01	1.000000000000000000e+00
1.355000000000000000e+03	1.045623385400234326e+02	5.690949008707631407e+01	2.399034254770804255e-03	-6.557241245354735781e+01	2.648704886805723913e-01	nan	7.880019902916170338e+01	1.000000000000000000e+00
1.365000000000000000e+03	8.539858736907788739e+01	3.177327595231378154e+01	-1.716407984413201217e-03	4.278972878473465613e+01	3.688858732399876716e-01	nan	2.646766390842877925e+01	1.000000000000000000e+00
1.367000000000000000e+03	1.068733403780703668e+02	9.225608409265227294e+01	-1.884489143500576482e-03	4.839944532284708600e+01	3.495476726566857373e-01	nan	2.984274926316714982e+01	1.000000000000000000e+00
1.380000000000000000e+03	1.829532015545626962e+02	6.265914211217301499e+01	-1.045531381477813292e-02	3.344511191974537496e+02	1.994647946180494458e-02	nan	2.268084111270272274e+01	1.000000000000000000e+00
1.383000000000000000e+03	1.797114760390835499e+02	1.178992666253322597e+02	-1.554878611737718413e-03	3.739867842425054079e+01	3.658524927356592293e-01	nan	5.533516188236052358e+01	1.000000000000000000e+00
1.383000000000000000e+03	9.804045754293562709e+01	1.078397986929332433e+02	-1.781666811651862149e-03	4.496774519303556161e+01	3.684907068275757869e-01	nan	4.442231189862626906e+01	1.000000000000000000e+00
1.384000000000000000e+03	1.339068413247264004e+02	5.646346824304236378e+01	-1.871129001370308402e-03	4.795354995499840811e+01	3.432915358428177965e-01	nan	2.819372740471181160e+01	1.000000000000000000e+00
1.384000000000000000e+03	2.050747822501618884e+02	5.765352315866095267e+01	2.018002514574758315e-03	-5.285546032084359069e+01	2.854069191352972545e-01	nan	2.268084111270272274e+01	1.000000000000000000e+00
1.385000000000000000e+03	1.717322483869400074e+01	1.066756785287182794e+02	6.024297245892192530e-03	-1.865657341721866658e+02	3.653575008453523454e-01	nan	7.786885539150048885e+01	1.000000000000000000e+00
1.389000000000000000e+03	1.618827880432968129e+02	5.996099167697489207e+01	-2.256149626095520742e-03	6.080363129524324250e+01	2.460969536524746371e-01	nan	2.116626972745160629e+01	1.000000000000000000e+00
1.390000000000000000e+03	1.828856697866097534e+02	6.258585979778520425e+01	1.010229195975011207e-02	-3.226689982909912260e+02	2.318455878331837638e-02	nan	2.116626972745160629e+01	1.000000000000000000e+00
1.391000000000000000e+03	2.213563598363986102e+02	3.766775019240743916e+01	-2.761550079184175305e-02	9.071731613645572452e+02	5.484168717868054266e-03	nan	2.954771331963380376e+01	1.000000000000000000e+00
1.398000000000000000e+03	2.213562736690561792e+02	3.766091404840923929e+01	2.757976181943342861e-02	-9.059803714905303877e+02	7.344090434396655098e-03	nan	2.954199895177628221e+01	1.000000000000000000e+00
1.402000000000000000e+03	3.019534885059642093e+01	1.033801878520060171e+02	1.412599326809792916e-02	-4.569602174640435237e+02	1.635372682115654452e-01	nan	6.960585516383221716e+01	1.000000000000000000e+00
1.412000000000000000e+03	4.357783655688362501e+01	8.921642779984352956e+01	-2.701721404899117517e-03	7.567461023209931170e+01	3.048835469117064934e-01	nan	1.627801361181033712e+01	1.000000000000000000e+00
1.418000000000000000e+03	4.420797518889412459e+01	8.932661805782431941e+01	2.037877196173156717e-03	-5.351877874783216527e+01	2.846098122664436625e-01	nan	1.594100884761542858e+01	1.000000000000000000e+00
1.420000000000000000e+03	7.247401415174233819e+01	2.427805143946363131e+01	-1.708591432459328520e-03	4.252885099804673530e+01	3.526127964084142530e-01	nan	2.628470967558229532e+01	1.000000000000000000e+00
1.422000000000000000e+03	4.868203625549286073e+01	1.310541743874447462e+01	-2.252666469243993445e-03	6.068738077257344798e+01	2.430669974898566066e-01	nan	2.628470967558229532e+01	1.000000000000000000e+00
1.431000000000000000e+03	1.588152507848776622e+02	5.845729687420916321e+01	-2.332445052975994516e-03	6.334999473227340161e+01	2.929860501352511415e-01	nan	6.083752087748943893e+01	1.000000000000000000e+00
1.436000000000000000e+03	1.711604091193271415e+02	1.180291107815960743e+02	-2.089487424902100165e-03	5.524127254314218050e+01	2.691366885444287371e-01	nan	3.328637365749847987e+01	1.000000000000000000e+00
1.440000000000000000e+03	1.880840032434007867e+02	1.466922340097132178e+02	-1.803376391546068552e-03	4.569230343638212588e+01	3.727500331418246438e-01	nan	3.328637365749847987e+01	1.000000000000000000e+00
1.448000000000000000e+03	1.339339800693676068e+02	1.579960848757743008e+02	1.832415513145700409e-03	-4.666148547661919110e+01	3.073530598807692193e-01	nan	9.692287695211766163e+01	1.000000000000000000e+00
1.451000000000000000e+03	1.959000953228270419e+02	5.192283304967993018e+01	1.658547384227922064e-03	-4.085862855002160643e+01	3.618129234128436567e-01	nan	1.388093843212242184e+01	1.000000000000000000e+00
1.452000000000000000e+03	8.791840551881762167e+01	9.529807270909905981e+00	-1.702311130377664366e-03	4.231924562262486234e+01	3.590749571095166459e-01	nan	7.960995542033701611e+01	1.000000000000000000e+00
1.457000000000000000e+03	4.152657368626695700e+01	7.422557947627417718e+01	3.976312056073501820e-03	-1.182141327701342419e+02	3.685890241707190373e-01	nan	2.279834119955812710e+01	1.000000000000000000e+00
1.460000000000000000e+03	1.572207338329855304e+02	4.181521108170043988e+01	-2.078599650721840112e-03	5.487789257114610564e+01	3.122000838466838513e-01	nan	3.419630838127440597e+01	1.000000000000000000e+00
1.463000000000000000e+03	2.219638480288963081e+02	2.134181976767703048e+01	-1.926763615678477775e-03	4.981035780705400384e+01	3.117960728980412322e-01	nan	1.105449256174537531e+01	1.000000000000000000e+00
1.463000000000000000e+03	1.316136238949457038e+02	8.569416602895474000e+01	-1.906216509006078896e-03	4.912459716180168812e+01	2.796230263079071410e-01	nan	1.962847981672395647e+01	1.000000000000000000e+00
1.466000000000000000e+03	8.582990159546011455e+01	2.295156891808801447e+01	1.573606387202361716e-03	-3.802371880543599758e+01	3.610896486897352542e-01	nan	3.570265184141296544e+01	1.000000000000000000e+00
1.466000000000000000e+03	1.902913747171623697e+02	1.566774246612114041e+02	-1.859095248462455966e-03	4.755192288942322421e+01	3.399060824281335824e-01	nan	4.337306532881500232e+01	1.000000000000000000e+00
1.467000000000000000e+03	1.139353056061543867e+02	4.496896235838423195e+01	1.802655375003307065e-03	-4.566823947557805496e+01	3.640732162798357985e-01	nan	3.570265184141296544e+01	1.000000000000000000e+00
1.469000000000000000e+03	2.221492877281711174e+02	2.094543817773545413e+01	1.944899661821560813e-03	-5.041564919448390469e+01	2.854389327524253783e-01	nan	1.149210351841543520e+01	1.000000000000000000e+00
1.474000000000000000e+03	1.428920626652535475e+02	4.974289472841923754e+01	1.936699560955511268e-03	-5.014197044493080568e+01	3.340417388705185786e-01	nan	3.814290626964964304e+01	1.000000000000000000e+00
1.475000000000000000e+03	8.796565078365669876e+01	9.712234746893491533e+00	1.621822115421404399e-03	-3.963292098762045867e+01	3.602831431414743601e-01	nan	6.796590660576337939e+01	1.000000000000000000e+00
1.482000000000000000e+03	1.596247480822305249e+02	1.344905032933480626e+01	-2.312637603989779831e-03	6.268892019685788597e+01	2.811616000850480912e-01	nan	7.909330109578380785e+00	1.000000000000000000e+00
1.482000000000000000e+03	1.668121364755547802e+02	1.675040624256060440e+01	2.016405862631874980e-03	-5.280217198764649567e+01	3.389036991758143103e-01	nan	7.909330109578380785e+00	1.000000000000000000e+00
1.485000000000000000e+03	1.315460963836924293e+02	8.583407169375698231e+01	2.125451091983898352e-03	-5.644156161239506986e+01	2.705502961717315413e-01	nan	2.270382219444647021e+01	1.000000000000000000e+00
1.488000000000000000e+03	1.539799429727038387e+02	8.234321657534528072e+01	2.014618708494370081e-03	-5.274252563480271050e+01	3.387152880636872254e-01	nan	2.270382219444647021e+01	1.000000000000000000e+00
1.488000000000000000e+03	4.908213262618236428e+01	1.059785032001917671e+02	-8.208655487869634046e-03	2.594687925620513624e+02	2.738491061356577161e-01	nan	4.608977279787997361e+01	1.000000000000000000e+00
1.489000000000000000e+03	1.667333554638989881e+02	1.123960813780617372e+02	-2.471025071170513884e-03	6.797510931464961459e+01	2.649713338736982005e-01	nan	2.763411370043491999e+01	1.000000000000000000e+00
1.490000000000000000e+03	9.514804142130083164e+01	1.074614743529872101e+02	-2.258566840491031853e-03	6.088430593863746765e+01	3.681034605288394657e-01	nan	4.233866968658507801e+01	1.000000000000000000e+00
1.490000000000000000e+03	1.903726885762034726e+02	1.563341916747197047e+02	1.714842158352593467e-03	-4.273746926679884695e+01	3.453873726541113465e-01	nan	3.029755380045951085e+01	1.000000000000000000e+00
1.491000000000000000e+03	1.596543453823133234e+02	1.351354890128499697e+01	2.191715166001904393e-03	-5.865312817892665009e+01	2.607727749409041174e-01	nan	6.906317394116608455e+01	1.000000000000000000e+00
1.497000000000000000e+03	1.279887119726786153e+02	6.714263933695972852e+00	-7.692239173980146283e-03	2.422333739565015662e+02	3.807369907143332011e-02	nan	5.165394953073010242e+01	1.000000000000000000e+00
1.499000000000000000e+03	4.633013776111894799e+01	1.145259299449630959e+02	1.416767716355740031e-02	-4.583514194226781910e+02	3.508120197404469565e-01	nan	1.005355522454831032e+02	1.000000000000000000e+00
1.502000000000000000e+03	1.668212258754117840e+02	1.125470078453494409e+02	2.491390368984950244e-03	-6.865480208077244129e+01	2.746935049179323185e-01	nan	6.569935431710590024e+01	1.000000000000000000e+00
1.510000000000000000e+03	2.216202497687426956e+02	2.825732160907565671e+01	2.353532270317584048e-03	-6.405378159634655333e+01	3.022099789583571061e-01	nan	1.288971889370535564e+02	1.000000000000000000e+00
1.514000000000000000e+03	1.196408068342795019e+02	1.070905540345638656e+02	2.660432877310882262e-03	-7.429660369464063763e+01	2.358674905857323090e-01	nan	2.564200689342816020e+01	1.000000000000000000e+00
1.517000000000000000e+03	2.248710037995176592e+01	9.477233182050763105e+01	2.014647151034722541e-03	-5.274347490591595289e+01	3.197319676543782796e-01	nan	5.033381737572280201e+01	1.000000000000000000e+00
1.517000000000000000e+03	7.117470503511451341e+01	1.433877642595948032e+02	-3.671080631334881078e-02	1.210729408121876077e+03	3.476163947652355368e-01	nan	3.502002768097598562e+01	1.000000000000000000e+00
1.518000000000000000e+03	2.038509526443889683e+02	3.837849268565269512e+01	1.593783118065470903e-03	-3.869711814074750578e+01	3.712502532587732551e-01	nan	7.929334293155730506e+01	1.000000000000000000e+00
1.519000000000000000e+03	1.448158958452957279e+02	1.119616330536342161e+02	1.887490287434384802e-03	-4.849960864186601839e+01	3.355872541194006020e-01	nan	2.564200689342816020e+01	1.000000000000000000e+00
1.523000000000000000e+03	7.110291228530465446e+01	1.435159107038448667e+02	3.604741076429290175e-02	-1.188588550675060560e+03	3.454684425166707484e-01	nan	3.514778553791357041e+01	1.000000000000000000e+00
1.530000000000000000e+03	1.301969049471556445e+02	5.308683916831333249e+01	1.981162423536959698e-03	-5.162592056110838001e+01	3.336001014542135934e-01	nan	5.372038944624920020e+01	1.000000000000000000e+00
1.530000000000000000e+03	2.129500267771817619e+02	1.535340183275192203e+02	-2.005381517044500621e-03	5.243423393855669445e+01	3.619850457081859041e-01	nan	6.019119805194425510e+01	1.000000000000000000e+00
1.535000000000000000e+03	3.884738933355995272e+01	7.587242671142493577e+01	2.266291208813661379e-03	-6.114210709232537511e+01	2.881030657649693572e-01	nan	3.042612209339231200e+01	1.000000000000000000e+00
1.537000000000000000e+03	1.646937932886773126e+02	8.235898686550372361e+01	2.266894032783870871e-03	-6.116222637049799715e+01	2.680853518110227762e-01	nan	2.581575673037968244e+01	1.000000000000000000e+00
1.537000000000000000e+03	1.779527606029963920e+02	1.342791384795848444e+02	1.623083495672669567e-03	-3.967501961244426667e+01	3.338412617888700806e-01	nan	3.014904113513917494e+01	1.000000000000000000e+00
1.539000000000000000e+03	1.705955213814574378e+01	9.711010681044095350e+01	1.835142657545186379e-03	-4.675250404837751717e+01	3.195118247014515633e-01	nan	2.727167258542491268e+01	1.000000000000000000e+00
1.546000000000000000e+03	3.351686301843949423e+01	1.688100144638995914e+01	2.140158163356297751e-03	-5.693241080663498366e+01	2.863686386599980649e-01	nan	3.736496924789872764e+01	1.000000000000000000e+00
1.550000000000000000e+03	1.751900065864612941e+02	1.435598684588798903e+02	-1.864528703749196350e-03	4.773326471349570710e+01	2.977037220925234928e-01	nan	3.012385937497633392e+01	1.000000000000000000e+00
1.555000000000000000e+03	1.960932685223080796e+02	8.339060206979748102e+01	-2.958322798423151587e-03	8.423869373063217836e+01	1.648707487313860742e-01	nan	1.650128371969405094e+01	1.000000000000000000e+00
1.559000000000000000e+03	5.816963465323522797e+01	4.591517357277348665e+00	-2.870357411765997197e-03	8.130284484077789386e+01	1.548248162329246558e-01	nan	5.248406307976008378e+01	1.000000000000000000e+00
1.562000000000000000e+03	1.104240658004207489e+02	9.495730122266568429e+00	-5.627300572693979056e-03	1.733159516545760539e+02	7.216961463268412036e-02	nan	1.439670347155390573e+01	1.000000000000000000e+00
1.563000000000000000e+03	1.961760992122005121e+02	8.335057426353147036e+01	1.912369063379459585e-03	-4.932993895149060393e+01	2.737059712410523371e-01	nan	1.658906758053241148e+01	1.000000000000000000e+00
1.564000000000000000e+03	1.548749542328467896e+02	5.084245878298305854e+01	-2.059208351980103789e-03	5.423070706958462495e+01	2.969893603874745880e-01	nan	3.522681676997298439e+01	1.000000000000000000e+00
1.564000000000000000e+03	1.043534999872645130e+01	1.016450943320268294e+02	-2.084924003801818387e-03	5.508896815069498842e+01	3.117243810205293508e-01	nan	6.443074980529728180e+01	1.000000000000000000e+00
1.564000000000000000e+03	1.748785985857288665e+02	1.436160278739940566e+02	1.974228339575585280e-03	-5.139449518490329893e+01	3.608520570422866225e-01	nan	2.423767883389923128e+01	1.000000000000000000e+00
1.566000000000000000e+03	1.214899725661794037e+02	1.870500687450879340e+01	-2.802572011355743305e-03	7.904050393482124548e+01	2.047875408469540526e-01	nan	1.439670347155390573e+01	1.000000000000000000e+00
1.566000000000000000e+03	6.108791354505724414e+00	3.735977399549171452e+01	-2.257441600336349864e-03	6.084675099589824754e+01	2.835278635721611984e-01	nan	6.443074980529728180e+01	1.000000000000000000e+00
1.572000000000000000e+03	1.740692731553014880e+02	1.261668789784204563e+02	-1.765441940889966822e-03	4.442623937325223693e+01	3.607789201200382045e-01	nan	3.821151542775598386e+01	1.000000000000000000e+00
1.573000000000000000e+03	3.460337677232508469e+01	1.262615583721451031e+02	2.420431310691524389e-03	-6.628654019467617786e+01	2.594486547838913415e-01	nan	3.617199291034019382e+01	1.000000000000000000e+00
1.576000000000000000e+03	1.758723019647119088e+02	4.501144983701441049e+01	-1.988912602818657636e-03	5.188458315676121657e+01	3.181205612057499410e-01	nan	2.834973095251964281e+01	1.000000000000000000e+00
1.577000000000000000e+03	3.349473165549611053e+01	3.499007960287374885e+01	-2.593974332670708014e-03	7.207854666200756810e+01	2.538220563002885344e-01	nan	8.995394067758859080e+01	1.000000000000000000e+00
1.578000000000000000e+03	1.302847540249219946e+02	1.499116533638944020e+02	2.033530214281938954e-03	-5.337369802410058384e+01	3.095985474154852035e-01	nan	6.318060231062425203e+01	1.000000000000000000e+00
1.578000000000000000e+03	1.794295246919308795e+02	8.410672592221268928e+01	1.807967547199453235e-03	-4.584553347083501507e+01	3.594821120759780220e-01	nan	3.925677579359924607e+01	1.000000000000000000e+00
1.581000000000000000e+03	1.187343092532858293e+02	6.372900537224639805e+01	-1.631461720115326766e-02	5.300056434929468878e+02	1.270809902458758245e-02	nan	6.012567751223659940e+01	1.000000000000000000e+00
1.585000000000000000e+03	1.438024701703947983e+02	1.248673665921726865e+02	1.921767837964191965e-03	-4.964362349241262251e+01	3.263810305072460949e-01	nan	6.530015327427594229e+01	1.000000000000000000e+00
1.587000000000000000e+03	2.078204286765599704e+02	1.996006444546162228e+01	1.863798471602279641e-03	-4.770889318147235514e+01	2.844117051287884390e-01	nan	3.425270455029935590e+01	1.000000000000000000e+00
1.587000000000000000e+03	2.004683912019304159e+02	8.757400202207627160e+01	-1.860345678123229889e-03	4.759365603777772691e+01	3.485407508135280885e-01	nan	3.742590973756302475e+01	1.000000000000000000e+00
1.589000000000000000e+03	9.833629482622541218e+01	7.799587293966386881e+01	-1.795852990932713614e-03	4.544120958938144383e+01	3.717017643247219061e-01	nan	6.530015327427594229e+01	1.000000000000000000e+00
1.592000000000000000e+03	2.070341327314514217e+02	1.498219854762983516e+02	-1.839567028011981041e-03	4.690016761943495283e+01	3.029805730800411157e-01	nan	6.259329361800337921e+01	1.000000000000000000e+00
1.595000000000000000e+03	1.484470326000098055e+02	1.192833249298673053e+02	2.023326609597930498e-03	-5.303315224100963832e+01	2.976051011302737193e-01	nan	6.606858625535822682e+01	1.000000000000000000e+00
1.598000000000000000e+03	2.851356066381529786e+01	3.001528947474007936e+01	1.904760784743027638e-03	-4.907601229650381924e+01	3.277061298351270358e-01	nan	2.026515619423826564e+01	1.000000000000000000e+00
1.600000000000000000e+03	1.469209876565487036e+02	5.200932501302697375e+01	1.626263154828005856e-03	-3.978114088532279879e+01	3.617689011920085518e-01	nan	5.297862889473379511e+01	1.000000000000000000e+00
1.602000000000000000e+03	4.701772690206531280e+01	3.827800013190833539e+01	-2.218470877317949789e-03	5.954610129425695675e+01	2.600717000671587398e-01	nan	1.945265629892083936e+01	1.000000000000000000e+00
1.603000000000000000e+03	1.899010921217133898e+02	6.951880643467172050e+00	-2.230809933799128130e-03	5.995791788085715979e+01	2.970064064488769917e-01	nan	1.658493838139580490e+01	1.000000000000000000e+00
1.605000000000000000e+03	6.081693714377723836e+01	2.456714188783851682e+01	-2.215396778204258964e-03	5.944350309270062382e+01	2.901324989106058849e-01	nan	1.945265629892083936e+01	1.000000000000000000e+00
1.621000000000000000e+03	7.381533024310408919e+00	7.098352652621935022e+01	-2.111797275032523558e-03	5.598586483367003552e+01	3.128991231005999740e-01	nan	3.506481952046321027e+01	1.000000000000000000e+00
1.628000000000000000e+03	1.759029024137887234e+02	4.479778505968756974e+01	1.820162638135000739e-03	-4.625254520062302532e+01	3.279634670760485093e-01	nan	7.934201971653689611e+01	1.000000000000000000e+00
1.630000000000000000e+03	1.617970636342576825e+02	1.228758319424394898e+02	-2.257019392825850273e-03	6.083265980050773436e+01	2.900746035512730137e-01	nan	7.934201971653689611e+01	1.000000000000000000e+00
1.643000000000000000e+03	1.301510250529263146e+02	1.193821160808024331e+02	-3.157953685123602184e-03	9.090138390198811180e+01	1.541758875233361081e-01	nan	2.448868762961095413e+01	1.000000000000000000e+00
1.644000000000000000e+03	1.548161481693786357e+02	1.527237290617902374e+02	-2.780167979161696657e-03	7.829276831351931776e+01	2.532933696341174157e-01	nan	3.512867044554734264e+01	1.000000000000000000e+00
1.646000000000000000e+03	2.148207743400528216e+02	1.187219178060277436e+01	-1.601839378851817406e-03	3.896599622091960669e+01	3.697340750335509352e-01	nan	6.207671889839569701e+01	1.000000000000000000e+00
1.646000000000000000e+03	1.881293444183348811e+02	1.415767813652053633e+02	-2.784939658016944482e-03	7.845202331826932607e+01	2.304348044275359442e-01	nan	3.512867044554734264e+01	1.000000000000000000e+00
1.648000000000000000e+03	1.261871893550589760e+02	9.521635872910800913e+01	-2.417327869875341394e-03	6.618296271242817852e+01	2.471301761559236976e-01	nan	2.448868762961095413e+01	1.000000000000000000e+00
1.649000000000000000e+03	1.303426503255590205e+02	1.193767214565106229e+02	2.741568196970450583e-03	-7.700449877931646370e+01	2.262786531975966575e-01	nan	2.451511743796089959e+01	1.000000000000000000e+00
1.649000000000000000e+03	4.708339564961699608e+01	1.511147386523447551e+02	2.342660780706284224e-03	-6.369094512260042507e+01	2.058232960215663487e-01	nan	7.107614520509068257e+01	1.000000000000000000e+00
1.653000000000000000e+03	1.980767758322908492e+02	3.969231866216475169e+01	1.808356599034111056e-03	-4.585851809399512291e+01	3.472942103448219964e-01	nan	3.112547256106134697e+01	1.000000000000000000e+00
1.657000000000000000e+03	1.262821758512949373e+02	9.486248774598135469e+01	2.092202274917465132e-03	-5.533188078925601161e+01	3.453682324961663275e-01	nan	4.285736922617073219e+01	1.000000000000000000e+00
1.658000000000000000e+03	1.590767247730730674e+02	2.826310479957616195e+01	-2.214323355120739051e-03	5.940767754713258597e+01	2.788715338896237128e-01	nan	4.064026220558107383e+01	1.000000000000000000e+00
1.659000000000000000e+03	2.013602209994699024e+02	6.580141388427861671e+01	-2.359152636875442785e-02	7.728728269743126020e+02	6.146682664995628542e-03	nan	5.654218515468225092e+01	1.000000000000000000e+00
1.659000000000000000e+03	8.698268480942431324e+01	7.776558449310375920e+01	2.283358907673881458e-03	-6.171174233927133201e+01	2.815925033210503470e-01	nan	4.285736922617073219e+01	1.000000000000000000e+00
1.664000000000000000e+03	1.591077744664188458e+02	2.808510936071405695e+01	1.914096914787142851e-03	-4.938760607295567695e+01	3.562767606264292120e-01	nan	5.663734514384122321e+01	1.000000000000000000e+00
1.669000000000000000e+03	8.578408481210378511e+01	2.284477777043678515e+01	1.765903202381561470e-03	-4.444163399708659057e+01	3.488580509595190504e-01	nan	7.351071037405615982e+01	1.000000000000000000e+00
1.670000000000000000e+03	2.705086904608159770e+01	1.559909149579621612e+02	-2.629976805822877191e-03	7.328013088567230682e+01	2.624502623614023422e-01	nan	8.648290542016360405e+01	1.000000000000000000e+00
1.677000000000000000e+03	2.037435500333708092e+02	5.484216622600207103e+01	3.016291660959982430e-03	-8.617340722638681427e+01	1.751056591757914616e-01	nan	8.381327176451652861e+01	1.000000000000000000e+00
1.679000000000000000e+03	2.698627286594460273e+01	1.567041780335616465e+02	2.236702550255017033e-03	-6.015458423040422531e+01	3.278222558025215561e-01	nan	1.459170776643521208e+02	1.000000000000000000e+00
1.682000000000000000e+03	3.103273949275704524e+01	1.084321799989580626e+01	-2.231039467998052837e-03	5.996557859547122860e+01	2.198619541886988049e-01	nan	1.181359005869818333e+02	1.000000000000000000e+00
1.687000000000000000e+03	8.106527239993280887e+01	1.178611448083966025e+02	-2.216475447465688503e-03	5.947950372970151989e+01	3.318315424917298584e-01	nan	1.181359005869818333e+02	1.000000000000000000e+00
1.694000000000000000e+03	2.054650385651796114e+02	1.206444606279693517e+02	-1.940415722499636746e-03	5.026599751010318329e+01	3.485356032414592686e-01	nan	9.656409272788621934e+01	1.000000000000000000e+00
1.697000000000000000e+03	8.581719423731341578e+01	1.577413052541810998e+02	-2.315733116804209474e-03	6.279223308167693318e+01	3.720896197024264884e-01	nan	7.705950402373411556e+00	1.000000000000000000e+00
1.699000000000000000e+03	9.341329604275820486e+01	1.590378039873688181e+02	-2.513999453748802255e-03	6.940938134117268987e+01	3.734444764440770781e-01	nan	7.705950402373411556e+00	1.000000000000000000e+00
1.713000000000000000e+03	5.135346631368653902e+01	5.218449660953196201e+01	-2.333721630248938948e-03	6.339260055840583163e+01	2.396372059601771243e-01	nan	7.537234558353955549e+01	1.000000000000000000e+00
1.718000000000000000e+03	1.933229631052610102e+02	6.151723681009426237e+00	-1.818477210092605189e-03	4.619629396095665896e+01	3.503883416294881759e-01	nan	6.781216390450555309e+01	1.000000000000000000e+00
1.722000000000000000e+03	3.940012616188489858e+01	7.609019563558334198e+01	1.678987925043961844e-03	-4.154083255483866566e+01	3.609977835791926548e-01	nan	2.032713325172333541e+01	1.000000000000000000e+00
1.725000000000000000e+03	2.253107513223637284e+02	1.148166197399189343e+02	2.644567012449195332e-03	-7.376707971355126858e+01	2.508472895781047596e-01	nan	1.899012808578945055e+02	1.000000000000000000e+00
1.745000000000000000e+03	1.512540908156370278e+02	1.220750711637958261e+02	2.129830769284576236e-03	-5.658773354694507418e+01	3.083071214626550427e-01	nan	1.871255247935883759e+01	1.000000000000000000e+00
1.746000000000000000e+03	1.808595127866894927e+02	9.390580339958707157e+01	-2.125752842308338379e-03	5.645163254357250082e+01	3.098192161801190947e-01	nan	4.086549469241460741e+01	1.000000000000000000e+00
1.748000000000000000e+03	2.362659405882611452e+01	8.516320227923954178e+01	-1.680256740418234951e-03	4.158317932724027344e+01	3.323259550791725081e-01	nan	4.062568414210666390e+01	1.000000000000000000e+00
1.752000000000000000e+03	1.450266417391235336e+02	8.737065098491365234e+01	-1.686805684866061203e-03	4.180175065418509206e+01	3.520316031188297501e-01	nan	6.351771793293643498e+01	1.000000000000000000e+00
1.756000000000000000e+03	1.027095991395381134e+02	1.347390834799091692e+02	-2.079686781825587204e-03	5.491417562252972573e+01	3.159490737767532975e-01	nan	3.770731267655727237e+01	1.000000000000000000e+00
1.757000000000000000e+03	3.077952057552655063e+01	1.074818753630439438e+01	2.676492467373628014e-03	-7.483259326336711581e+01	2.161660398695678387e-01	nan	6.681890498570773218e+00	1.000000000000000000e+00
1.757000000000000000e+03	2.036060448509695675e+02	8.695603478730360436e+00	-1.814433971206668534e-03	4.606135067421868712e+01	3.619867448781730612e-01	nan	2.231374157897943533e+01	1.000000000000000000e+00
1.759000000000000000e+03	4.957653638496748272e+01	1.360349501298226471e+02	1.845561301730897115e-03	-4.710022678488547143e+01	3.367185890743785714e-01	nan	5.314886290463323348e+01	1.000000000000000000e+00
1.760000000000000000e+03	1.730650571588920741e+02	1.468241409488877594e+02	1.873968709275800797e-03	-4.804832533902921909e+01	3.299322111325819762e-01	nan	5.330887772560662086e+01	1.000000000000000000e+00
1.761000000000000000e+03	1.805838901582577307e+02	9.404816540422039850e+01	2.073097051798524545e-03	-5.469424307497219218e+01	2.578243798533029763e-01	nan	4.840047927068255973e+01	1.000000000000000000e+00
1.766000000000000000e+03	9.876379640226663525e+01	4.170370040084447538e+01	1.809214305274676375e-03	-4.588714407985020927e+01	3.460487641196093866e-01	nan	3.796186597856910083e+01	1.000000000000000000e+00
1.769000000000000000e+03	1.939315930455706791e+02	6.275007543757353368e+00	2.156593765839864667e-03	-5.748094980747551119e+01	2.741995504833734110e-01	nan	6.428993783962583564e+01	1.000000000000000000e+00
1.769000000000000000e+03	1.359423865392571997e+02	3.403195327254898217e+01	-1.808398485432226224e-03	4.585991605448935360e+01	3.156624607221623080e-01	nan	3.796186597856910083e+01	1.000000000000000000e+00
1.775000000000000000e+03	2.072000339576278805e+02	1.559197402141377324e+02	-2.211291096335190904e-03	5.930647576848300417e+01	2.869133906058525252e-01	nan	1.005446960373053997e+02	1.000000000000000000e+00
1.778000000000000000e+03	5.035096500105290573e+01	1.359436811805630612e+02	-1.801435542508749614e-03	4.562752750907567645e+01	3.273585830890963777e-01	nan	3.081443590029531876e+01	1.000000000000000000e+00
1.778000000000000000e+03	1.438791323538243319e+02	7.781916837682297228e+01	1.826122773531773692e-03	-4.645146499797690609e+01	3.216190939727167075e-01	nan	3.019749953938569220e+01	1.000000000000000000e+00
1.779000000000000000e+03	6.224974771083510205e+01	7.412508669315840848e+01	-1.826264572879644733e-03	4.645619755783766180e+01	3.548835449915729301e-01	nan	1.202672618077898292e+01	1.000000000000000000e+00
1.780000000000000000e+03	7.005216600135301519e+01	1.086436660633697642e+02	2.640660175937403504e-03	-7.363668886242376743e+01	3.132666035736666466e-01	nan	2.554766993026126087e+01	1.000000000000000000e+00
1.781000000000000000e+03	1.501942021589922049e+01	1.160134999136268164e+02	-1.894608503598173028e-03	4.873717943893021953e+01	3.553702158040932257e-01	nan	1.038586561198943237e+01	1.000000000000000000e+00
1.792000000000000000e+03	1.468052092428071091e+02	5.743799581981976488e+00	-2.152954145561376646e-03	5.735947731062017141e+01	2.976338399475515484e-01	nan	2.288406954326152132e+01	1.000000000000000000e+00
1.793000000000000000e+03	1.980325477384168309e+01	3.330182677012773240e+01	1.768934437529977961e-03	-4.454280161179907793e+01	3.249632273428921803e-01	nan	1.496483105271336989e+01	1.000000000000000000e+00
1.800000000000000000e+03	2.180106959641621813e+02	7.417468117313669040e+01	2.747943283160317329e-03	-7.721726757877837599e+01	2.287020501469039235e-01	nan	1.799601825209843042e+01	1.000000000000000000e+00
1.801000000000000000e+03	9.499058100077000688e+01	1.182301887474589535e+02	1.522909616942633507e-03	-3.633171172921727532e+01	3.538346566230724521e-01	nan	3.110333305162344075e+01	1.000000000000000000e+00
1.802000000000000000e+03	2.107634320759750608e+02	1.603181795915697876e+02	-2.028572193087946861e-03	5.320822383508816955e+01	2.903666954736280337e-01	nan	5.644731816612240749e+01	1.000000000000000000e+00
1.802000000000000000e+03	2.148957589718380632e+02	9.189906664806107983e+01	-1.736785365864810041e-03	4.346982484281272008e+01	3.749417867115661940e-01	nan	1.799601825209843042e+01	1.000000000000000000e+00
1.803000000000000000e+03	1.658576818483210786e+02	4.013607793766495746e+01	-1.892082434016467739e-03	4.865287174861051511e+01	3.179278553137097063e-01	nan	5.571010254790374461e+01	1.000000000000000000e+00
1.824000000000000000e+03	2.239426741328149149e+02	7.896369495979342901e+01	1.843663363146808140e-03	-4.703688299596055344e+01	3.292681778334662912e-01	nan	8.089023253656336010e+01	1.000000000000000000e+00
1.827000000000000000e+03	2.064038352834361376e+02	1.579296297141849266e+02	1.958766738578102563e-03	-5.087846352917092929e+01	3.394562648137103844e-01	nan	8.089023253656336010e+01	1.000000000000000000e+00
1.830000000000000000e+03	9.315966274616963005e+01	1.410073208368192184e+02	-2.398500530613254314e-03	6.555459938485093119e+01	2.372871725725285152e-01	nan	5.496388331502559055e+01	1.000000000000000000e+00
1.834000000000000000e+03	1.779159690532819127e+02	4.142752039975091094e+01	1.687010547390659565e-03	-4.180858795051573651e+01	3.514950788890578437e-01	nan	4.481089080644559175e+01	1.000000000000000000e+00
1.836000000000000000e+03	5.010376100514377384e+01	7.367746340471555300e+01	1.821795401939514192e-03	-4.630703876888934900e+01	3.568728231986819655e-01	nan	3.809007904480080242e+01	1.000000000000000000e+00
1.836000000000000000e+03	1.008299725606875370e+02	7.877677489117544951e+01	2.061972220484911168e-03	-5.432295131007398936e+01	3.168914413747231373e-01	nan	1.961055943188996764e+01	1.000000000000000000e+00
1.840000000000000000e+03	8.620613169636415307e+01	9.496599897665772971e+01	-3.090157185738436757e-02	1.016845936718304415e+03	6.430234004358714728e-03	nan	8.454850683366800013e+00	1.000000000000000000e+00
1.840000000000000000e+03	7.269542957786619297e+01	1.090007399876001557e+02	2.705391951639419309e-03	-7.579711490106271299e+01	2.561581864199108383e-01	nan	1.948109409091323485e+01	1.000000000000000000e+00
1.840000000000000000e+03	1.201777754415743118e+02	8.197623811397360782e+01	-2.619741205542595180e-03	7.293851724806073378e+01	2.494400426204256283e-01	nan	1.961055943188996764e+01	1.000000000000000000e+00
1.843000000000000000e+03	9.226201361737622619e+01	8.906593166883935453e+01	2.043718328275336959e-03	-5.371372680466860317e+01	3.224697711083970297e-01	nan	8.446600270029080093e+00	1.000000000000000000e+00
1.846000000000000000e+03	8.621248410641432258e+01	9.496069619489604463e+01	3.045696515731182233e-02	-1.002007167329190338e+03	6.749737152616508418e-03	nan	8.446600270029080093e+00	1.000000000000000000e+00
1.849000000000000000e+03	1.192339414204236334e+02	1.075641995412228056e+02	-1.763558870419443042e-03	4.436339180831227225e+01	3.431764856076945369e-01	nan	3.534494220877732573e+01	1.000000000000000000e+00
1.851000000000000000e+03	1.379465392613353742e+02	4.335526021484803039e+01	-2.622256482848605609e-03	7.302246474567485279e+01	2.300368989005585618e-01	nan	3.692208635955169171e+01	1.000000000000000000e+00
1.854000000000000000e+03	1.904961957316616292e+02	7.559178993092034204e+01	-2.049239930084564929e-03	5.389801052304774487e+01	3.285717971424124695e-01	nan	8.379788976493417252e+00	1.000000000000000000e+00
1.857000000000000000e+03	1.378595032574689867e+02	4.326836015450732020e+01	3.051915773103436834e-03	-8.736236363370682056e+01	1.749253743937437822e-01	nan	4.808546130849752132e+01	1.000000000000000000e+00
1.862000000000000000e+03	1.823054496354669709e+02	7.423339052054484455e+01	1.705079189917970859e-03	-4.241162973911983158e+01	3.598493962575218807e-01	nan	2.055452046285621037e+01	1.000000000000000000e+00
1.863000000000000000e+03	1.743238829883895562e+02	1.026564657263832459e+02	2.136095258422280718e-03	-5.679681116462343482e+01	2.760107576868544577e-01	nan	1.902166721512714531e+01	1.000000000000000000e+00
1.864000000000000000e+03	7.043301849957917682e+01	1.198404849014595364e+01	1.915617835512771700e-03	-4.943836687323837253e+01	2.973097945792189112e-01	nan	8.593968059803104609e+01	1.000000000000000000e+00
1.869000000000000000e+03	2.085492655241617399e+02	7.847752867901610330e+01	-1.648329768840798779e-03	4.051761515905955946e+01	3.402140587319296694e-01	nan	2.300002273392028584e+01	1.000000000000000000e+00
1.889000000000000000e+03	1.929091647493356732e+02	1.257571962368057505e+01	-2.015410984956732959e-03	5.276896789875308968e+01	2.802631855914776704e-01	nan	1.501064064332317294e+01	1.000000000000000000e+00
1.889000000000000000e+03	7.017075471258236519e+01	1.176057598383275860e+01	-2.114133722088333382e-03	5.606384386332788949e+01	2.792313875651256661e-01	nan	3.461142433626815063e+01	1.000000000000000000e+00
1.893000000000000000e+03	1.789346325734262564e+02	7.095593440146299891e+00	-1.684097025885472219e-03	4.171134903414618122e+01	3.605508228287872541e-01	nan	1.501064064332317294e+01	1.000000000000000000e+00
1.901000000000000000e+03	1.330834831981048580e+02	8.308980871646525657e+01	-2.078366330644530312e-03	5.487010550266403897e+01	2.787512366759232751e-01	nan	1.099615890718202671e+01	1.000000000000000000e+00
1.902000000000000000e+03	2.083160810716822482e+02	8.179501630945625834e+01	-2.021159680960875164e-03	5.296083089649844311e+01	3.375418266719855120e-01	nan	4.699919234706672455e+01	1.000000000000000000e+00
1.905000000000000000e+03	9.824278677727423315e+01	4.466965144361242324e+01	-2.172936579238736714e-03	5.802639196827879431e+01	3.148459243720794776e-01	nan	2.724657808186756469e+01	1.000000000000000000e+00
1.906000000000000000e+03	8.399065489554105568e+01	6.789146778077672195e+01	-1.843925791931465231e-03	4.704564156891044036e+01	3.615780496922205156e-01	nan	1.813191214600572110e+01	1.000000000000000000e+00
1.907000000000000000e+03	1.332380940031790999e+02	8.320462434115376027e+01	2.164543929801414357e-03	-5.774628690116266228e+01	2.933429513141927458e-01	nan	1.223971882074635786e+01	1.000000000000000000e+00
1.907000000000000000e+03	1.705943644368757361e+02	1.207230318587964177e+02	2.109993144504581156e-03	-5.592565189300218265e+01	2.883179387567919028e-01	nan	5.294451665069181701e+01	1.000000000000000000e+00
1.912000000000000000e+03	1.405475495359485194e+02	2.020595775943478145e+01	-1.736156414300318862e-03	4.344883355496014588e+01	3.217234827141509657e-01	nan	3.792546537721308653e+01	1.000000000000000000e+00
1.915000000000000000e+03	1.297044852944626143e+02	1.075727916080797968e+02	-2.297635209500461812e-03	6.218821457979188239e+01	2.702433302698705742e-01	nan	3.611003466977835785e+01	1.000000000000000000e+00
1.919000000000000000e+03	1.834002051001209921e+01	1.218884878570703307e+02	3.109373495651253025e-03	-8.928001780844513746e+01	1.924920813869386294e-01	nan	3.164893265942520628e+01	1.000000000000000000e+00
1.920000000000000000e+03	1.171010215073345506e+01	9.094177363681535553e+01	-1.695395450812568414e-03	4.208843449400551862e+01	3.449116160613139304e-01	nan	3.164893265942520628e+01	1.000000000000000000e+00
1.924000000000000000e+03	5.130164699438914511e+01	8.422234955974226978e+01	-2.241384633738874657e-03	6.031084898544774120e+01	2.908745818900491109e-01	nan	2.148977160862062163e+01	1.000000000000000000e+00
1.927000000000000000e+03	1.970837618920160139e+02	1.300897489668859919e+02	1.750214823855975130e-03	-4.391803363075761268e+01	3.320785076183518925e-01	nan	2.920823775417567347e+01	1.000000000000000000e+00
1.929000000000000000e+03	1.001266007046787792e+02	1.325625353758154006e+02	2.168333226381335705e-03	-5.787275485157194765e+01	3.004069086202596495e-01	nan	2.396328295575211698e+01	1.000000000000000000e+00
1.934000000000000000e+03	1.911785748321205176e+02	6.520942757239505738e+01	2.231076770918290816e-03	-5.996682358217714892e+01	2.606230764691402912e-01	nan	7.334221963578698933e+01	1.000000000000000000e+00
1.939000000000000000e+03	4.008379205174531990e+01	1.287668193825271885e+02	-2.330345610615897414e-03	6.327992574540897408e+01	2.587415911205025454e-01	nan	4.233930464505002789e+01	1.000000000000000000e+00
1.940000000000000000e+03	2.245344849259764786e+01	7.996505798549635813e+01	-2.059284262554312694e-03	5.423324058854576180e+01	3.054972112397200679e-01	nan	3.386201861277277914e+01	1.000000000000000000e+00
1.944000000000000000e+03	5.504359159945450841e+01	8.915847284649119331e+01	-2.249412036386132935e-03	6.057876392387937869e+01	2.667262833349561824e-01	nan	3.386201861277277914e+01	1.000000000000000000e+00
1.947000000000000000e+03	7.255643542806974544e+00	8.312847698860470302e+01	-1.770812402753337705e-03	4.460547878887640394e+01	3.435490525457266520e-01	nan	4.816688519627329157e+01	1.000000000000000000e+00
1.954000000000000000e+03	1.855986704543066992e+02	3.983184861913999697e+01	-5.115767113669470768e-03	1.562434985582957552e+02	9.253557785302801708e-02	nan	3.935947796812506994e+01	1.000000000000000000e+00
1.956000000000000000e+03	8.779140713582364697e+01	1.084181762948537084e+02	-2.180457319900784043e-03	5.827739703928029513e+01	2.844204971330265286e-01	nan	2.115465544014588062e+01	1.000000000000000000e+00
1.962000000000000000e+03	8.770512533603231020e+01	1.084354054652020380e+02	2.320609518931138031e-03	-6.295498323051245393e+01	2.327453088296196348e-01	nan	2.110570238508245566e+01	1.000000000000000000e+00
1.962000000000000000e+03	6.082726689630580807e+01	1.501350246163119380e+02	-1.863684553020998787e-03	4.770509114349927415e+01	3.726442614070163417e-01	nan	2.910165684392149288e+01	1.000000000000000000e+00
1.967000000000000000e+03	2.027373289888695922e+02	5.027254646020417539e+01	-1.801485959010649344e-03	4.562921016218228232e+01	2.946074166186283261e-01	nan	1.289004501344471407e+02	1.000000000000000000e+00
1.973000000000000000e+03	1.847095604932515016e+02	1.320388746744387163e+02	-1.771894646416446615e-03	4.464159872170036181e+01	3.408479400665762604e-01	nan	2.051149815856794945e+01	1.000000000000000000e+00
1.973000000000000000e+03	1.796570699407456573e+02	1.519183589717180496e+02	-1.804758872545916002e-03	4.573844380434828594e+01	3.699739608926856382e-01	nan	2.051149815856794945e+01	1.000000000000000000e+00
1.977000000000000000e+03	2.066571322402564874e+02	4.967158765313132385e+00	2.033931666674843475e-03	-5.338709651647158694e+01	3.015775728050905657e-01	nan	3.219989336368161048e+01	1.000000000000000000e+00
1.977000000000000000e+03	1.649634338469928707e+02	4.109719624416798212e+01	2.348583672833450420e-03	-6.388862192409099805e+01	2.932386886195907927e-01	nan	3.726620842412497581e+01	1.000000000000000000e+00
1.985000000000000000e+03	5.259267877032515770e+01	5.384071884494289861e+01	-1.867649329445713203e-03	4.783741574192780632e+01	3.309381471690774346e-01	nan	3.575600762027575286e+01	1.000000000000000000e+00
1.986000000000000000e+03	1.818029716302973782e+02	1.417488153905675290e+02	-2.031036771129493546e-03	5.329047924238189182e+01	2.352749778030153172e-01	nan	9.416843002006720553e+01	1.000000000000000000e+00
1.989000000000000000e+03	2.029987057155146317e+02	4.999679051354885218e+01	1.686580874659591740e-03	-4.179424760303994191e+01	3.715549808463808334e-01	nan	7.394283977917491768e+01	1.000000000000000000e+00
1.992000000000000000e+03	2.128467163388705217e+02	1.300457572872304581e+02	-2.034233052583211097e-03	5.339715528524557442e+01	2.964508393937862474e-01	nan	8.065246676185243757e+01	1.000000000000000000e+00
1.993000000000000000e+03	1.297689590686055112e+02	6.091829686018044754e+01	-2.043883852660160604e-03	5.371925118874619898e+01	3.206394072316872679e-01	nan	4.443479992065231698e+01	1.000000000000000000e+00
1.994000000000000000e+03	6.694372398849225192e+01	3.299339739270125449e+01	-2.194051883719040901e-03	5.873111624191892588e+01	2.898821833789347879e-01	nan	1.873051777618119118e+01	1.000000000000000000e+00
1.995000000000000000e+03	7.924250740858089159e+01	1.886639408168046117e+01	-1.922920839982863051e-03	4.968210498865964553e+01	3.259589534672764355e-01	nan	1.873051777618119118e+01	1.000000000000000000e+00
2.009000000000000000e+03	1.351633263002967738e+02	3.828390253003833976e+01	1.659853508080460279e-03	-4.090222049462854415e+01	3.552012833599207386e-01	nan	2.843551462621722337e+01	1.000000000000000000e+00
2.028000000000000000e+03	2.677593288125498461e+01	1.071167018399122952e+02	-2.217536878630322564e-03	5.951492904441641940e+01	2.559885734485853881e-01	nan	5.958147248699243193e+01	1.000000000000000000e+00
2.030000000000000000e+03	1.093520828266844518e+02	8.241654737051756285e+01	-9.680850634135127614e-03	3.086033743567975307e+02	2.568118781163175601e-02	nan	2.486492643779454781e+01	1.000000000000000000e+00
2.034000000000000000e+03	1.544965304042719367e+01	1.358348671374888568e+02	-1.866760015126257095e-03	4.780773483496285792e+01	3.294729431963765443e-01	nan	5.344819925066418165e+01	1.000000000000000000e+00
2.036000000000000000e+03	2.019546687790910084e+02	8.109655320162271153e+01	2.113025823368430874e-03	-5.602686769178470882e+01	2.819306832279379060e-01	nan	7.954603249644432594e+01	1.000000000000000000e+00
2.042000000000000000e+03	1.144865305718533932e+02	2.170250734231776590e+01	2.058992349982192039e-03	-5.422349799281165872e+01	2.926632211204716061e-01	nan	6.177251676596662833e+01	1.000000000000000000e+00
2.048000000000000000e+03	6.699050182062794079e+01	3.348066479127072625e+01	1.932905752802224590e-03	-5.001535192054964796e+01	3.314926187536798574e-01	nan	5.985630787991573243e+01	1.000000000000000000e+00
2.055000000000000000e+03	2.111484719838898627e+02	3.819530177493457757e+01	-2.123615840311465514e-03	5.638031000207571708e+01	3.138725579329727511e-01	nan	1.344481676217276522e+01	1.000000000000000000e+00
2.058000000000000000e+03	1.868809043182776009e+02	1.230979061626463249e+02	-4.192488885353214643e-03	1.254290445481801584e+02	1.177954385442006036e-01	nan	8.830270138688487691e+01	1.000000000000000000e+00
2.062000000000000000e+03	2.113480686282148326e+02	3.814209085960450807e+01	2.555454991380290766e-03	-7.079296184662845803e+01	2.442072226046221317e-01	nan	1.360021236338234552e+01	1.000000000000000000e+00
2.069000000000000000e+03	2.180277709198832667e+02	3.937961083688763608e+01	-1.889958702969909672e-03	4.858199212570057313e+01	3.333249130760541634e-01	nan	5.981730065972433863e+01	1.000000000000000000e+00
2.071000000000000000e+03	2.245985810455003957e+02	9.883492104976050996e+01	1.766227182668530463e-03	-4.445244685430212428e+01	3.575675110307545701e-01	nan	3.999411919621064726e+01	1.000000000000000000e+00
2.071000000000000000e+03	1.802747472030738152e+02	1.388205415662906717e+02	1.687293976218412397e-03	-4.181804740088516326e+01	3.732841175106280662e-01	nan	3.373810915035111435e+01	1.000000000000000000e+00
2.074000000000000000e+03	1.543203530620078254e+02	1.603758062088601264e+02	-2.095435298943773041e-03	5.543978311719668994e+01	2.872813850170384820e-01	nan	3.373810915035111435e+01	1.000000000000000000e+00
2.081000000000000000e+03	1.873817103921051057e+02	3.272346000208310812e+01	-2.116597477905802615e-03	5.614607182885460901e+01	2.629044017933850341e-01	nan	1.927309426957485528e+01	1.000000000000000000e+00
2.086000000000000000e+03	2.033962497551997899e+02	1.532894588808946423e+02	2.193267599521682779e-03	-5.870494072018652076e+01	2.560239080524454591e-01	nan	5.661365337301195666e+01	1.000000000000000000e+00
2.087000000000000000e+03	5.490335961414432830e+01	9.688022074283556151e+01	2.347067011761545287e-03	-6.383800328995036466e+01	3.018061820899856640e-01	nan	2.604272068194234180e+01	1.000000000000000000e+00
2.092000000000000000e+03	7.836976078235231569e+01	4.030486920081749957e+01	2.251011426829829971e-03	-6.063214365466908617e+01	3.434077216177271463e-01	nan	3.759528650833058094e+00	1.000000000000000000e+00
2.096000000000000000e+03	2.070087698570101793e+02	6.679363526273967899e+00	-1.763038261577985159e-03	4.434601646390323282e+01	3.533481776541351760e-01	nan	1.017927345775235040e+02	1.000000000000000000e+00
2.108000000000000000e+03	1.637373640161667367e+02	8.560726988991507369e+01	2.377515491067247813e-03	-6.485422270947960044e+01	2.321763576332519508e-01	nan	2.622483231998627673e+01	1.000000000000000000e+00
2.113000000000000000e+03	1.136395475273712776e+02	3.486447073146676701e+01	1.649238098219756466e-03	-4.054793069452384913e+01	3.480254923675037970e-01	nan	1.005704433275246501e+01	1.000000000000000000e+00
2.114000000000000000e+03	5.110172622501888640e+01	8.380588038661208827e+01	2.265951599503539683e-03	-6.113077261573186405e+01	2.298895407508617650e-01	nan	7.710289780062956311e+01	1.000000000000000000e+00
2.120000000000000000e+03	1.749106585897333943e+01	6.127591506321670778e+01	-1.637236430060328091e-03	4.014737445892647116e+01	3.500025245544701180e-01	nan	2.743047303767934153e+01	1.000000000000000000e+00
2.122000000000000000e+03	7.789966625917561771e+01	6.828681722366525264e+01	-1.695578394597400214e-03	4.209454025137230104e+01	3.637139870331889124e-01	nan	3.417785150659923943e+01	1.000000000000000000e+00
2.125000000000000000e+03	1.984209155619273020e+02	1.314779063666267689e+02	2.603850074617117174e-03	-7.240815001091179681e+01	1.945871060774617689e-01	nan	1.760367347677489036e+01	1.000000000000000000e+00
2.126000000000000000e+03	5.516454010446692990e+01	2.025403843218090216e+01	-3.075684494751973301e-03	8.815564582931729376e+01	1.934910598067097753e-01	nan	1.383977429501310574e+01	1.000000000000000000e+00
2.128000000000000000e+03	2.043726912437616079e+02	1.149109004177525577e+02	-2.193096794921558981e-03	5.869924010867656250e+01	2.573508084655596884e-01	nan	1.760367347677489036e+01	1.000000000000000000e+00
2.133000000000000000e+03	5.547592680882597449e+01	2.034280761964317463e+01	2.798458465154543117e-03	-7.890321413815125595e+01	1.946085459711477395e-01	nan	4.261057531428502188e+01	1.000000000000000000e+00
2.136000000000000000e+03	1.922713231481071716e+02	5.901553786593670736e+01	-1.997423092144714075e-03	5.216862113566990189e+01	2.876492594271236047e-01	nan	1.522723425127924379e+01	1.000000000000000000e+00
2.138000000000000000e+03	6.270824866372552009e+01	6.233512416923946375e+01	-2.162642491000511293e-03	5.768282629233802794e+01	2.567000083312352965e-01	nan	4.261057531428502188e+01	1.000000000000000000e+00
2.139000000000000000e+03	1.140604141038011932e+02	9.904138356242205177e+00	-3.340348668948491147e-03	9.698882500952674945e+01	1.411809473702914097e-01	nan	6.565734900135556984e+01	1.000000000000000000e+00
2.143000000000000000e+03	1.996125294734671911e+02	6.187812165446360524e+01	1.642560679403545949e-03	-4.032507152953125740e+01	3.707834593540890733e-01	nan	7.529192077323326515e+00	1.000000000000000000e+00
2.147000000000000000e+03	1.139660904150346994e+02	1.005827018146846363e+01	2.406542747746707664e-03	-6.582300875745153235e+01	2.366173186221020019e-01	nan	6.561666269869266443e+01	1.000000000000000000e+00
2.150000000000000000e+03	8.733920921552389416e+00	9.400789649770726442e+01	-1.851680167549822186e-03	4.730444421749533745e+01	3.470934687540436769e-01	nan	9.142390417532051572e+01	1.000000000000000000e+00
2.155000000000000000e+03	7.438078983062612792e+01	3.037756680271765930e+01	-1.855649942927861890e-03	4.743693565622467645e+01	3.642920933940904105e-01	nan	8.093682082305751635e+01	1.000000000000000000e+00
2.157000000000000000e+03	1.405308106771922496e+02	1.128915007048076831e+02	1.636770371015063572e-03	-4.013181971651422231e+01	3.563274323126864873e-01	nan	2.507345373060544347e+01	1.000000000000000000e+00
2.173000000000000000e+03	8.010530323787922669e+01	1.527399913944019261e+02	-2.152856881014990863e-03	5.735623110183987450e+01	2.883761342810938766e-01	nan	8.072636369634567188e+01	1.000000000000000000e+00
2.176000000000000000e+03	1.028549563275618617e+01	6.300135251643278167e+01	-1.880890448739568153e-03	4.827933871704986757e+01	3.556973618917547153e-01	nan	3.807298435879451404e+01	1.000000000000000000e+00
2.176000000000000000e+03	1.553093629364487072e+01	1.042952091223548194e+02	-3.463152396118286767e-03	1.010874051418075652e+02	1.640827770476914749e-01	nan	4.162568006792628239e+01	1.000000000000000000e+00
2.182000000000000000e+03	1.009909430518329998e+01	6.342747355616119620e+01	1.714399682821502813e-03	-4.272270162527408388e+01	3.553782993212208918e-01	nan	3.336055124769262648e+01	1.000000000000000000e+00
2.182000000000000000e+03	4.312971249568084886e+01	5.874723408541845515e+01	2.117967311054257118e-03	-5.619179007418956218e+01	2.834682996072163119e-01	nan	3.336055124769262648e+01	1.000000000000000000e+00
2.184000000000000000e+03	1.025549419625164376e+02	7.759587048158377343e+01	-1.865525194631705540e-03	4.776652264326036601e+01	3.347897469699399053e-01	nan	5.614022085598777068e+01	1.000000000000000000e+00
2.191000000000000000e+03	9.965211215942130707e+01	8.180216077129908570e+01	-1.906798274422770662e-03	4.914401360976668798e+01	3.470742064602884147e-01	nan	2.789287085555091394e+01	1.000000000000000000e+00
2.194000000000000000e+03	1.726874533294274983e+01	1.224945572117048016e+02	-1.937052799715042540e-03	5.015375980503520026e+01	3.293094015272354236e-01	nan	1.085118005263346319e+01	1.000000000000000000e+00
2.195000000000000000e+03	2.814067898958080605e+01	2.992191334087601007e+01	-1.887712782145576544e-03	4.850703441324807841e+01	3.471350760713587391e-01	nan	4.531744988784750916e+01	1.000000000000000000e+00
2.196000000000000000e+03	7.475999405326389535e+01	6.921666512140305372e+01	-3.184148256585102484e-03	9.177562894845378594e+01	1.507162615873746114e-01	nan	2.789287085555091394e+01	1.000000000000000000e+00
2.196000000000000000e+03	6.984792423584906373e+01	1.219687573004978809e+01	2.297378826681137267e-03	-6.217965779121747261e+01	2.326543373727626429e-01	nan	4.531744988784750916e+01	1.000000000000000000e+00
2.201000000000000000e+03	2.046517673036280485e+02	8.183858354685830250e+01	-1.746913858152126077e-03	4.380786374615443890e+01	3.404538724667596217e-01	nan	7.491274948774774600e+01	1.000000000000000000e+00
2.208000000000000000e+03	2.077635350167348633e+02	8.226186737733037546e+01	-2.093965166344339060e-03	5.539071737299881448e+01	3.377146296722286500e-01	nan	4.275484189404001967e+01	1.000000000000000000e+00
2.213000000000000000e+03	8.632582422299667257e+01	1.665314337060353012e+01	-1.319006506650663955e-02	4.257235700048052536e+02	1.741179674372794750e-02	nan	5.545860806257922349e+01	1.000000000000000000e+00
2.215000000000000000e+03	1.416328821251169074e+02	1.255600358164134001e+01	-1.710928810055245336e-03	4.260686108452414089e+01	3.382327259988572310e-01	nan	3.486391478779158604e+01	1.000000000000000000e+00
2.224000000000000000e+03	5.509902491785656053e+01	5.010808223872158607e+01	-2.823164528102084167e-02	9.277370124801840348e+02	7.097834662472934930e-03	nan	5.261844722837994937e+01	1.000000000000000000e+00
2.225000000000000000e+03	2.102476661047553819e+02	8.494845802711280669e+01	1.705627831200554057e-03	-4.242994066756124028e+01	3.380869859654952458e-01	nan	3.959294638512172071e+01	1.000000000000000000e+00
2.228000000000000000e+03	1.769712299837415799e+02	1.359373592854083768e+02	-1.740572724963866192e-03	4.359622812970760464e+01	3.735657450298832671e-01	nan	6.088669191575550599e+01	1.000000000000000000e+00
2.229000000000000000e+03	1.062127227314735052e+02	3.761444847811952030e+01	1.664496625656389445e-03	-4.105718476067427503e+01	3.527698485242307669e-01	nan	5.261844722837994937e+01	1.000000000000000000e+00
2.229000000000000000e+03	1.128082542346432859e+02	9.490155241468544034e+01	-2.258894371427381913e-03	6.089523729894199278e+01	2.874475919566360504e-01	nan	5.413165628610873625e+01	1.000000000000000000e+00
2.234000000000000000e+03	1.588191519266440537e+02	6.638430314597697190e+01	1.664793333983497674e-03	-4.106708741495516790e+01	3.682937257293233957e-01	nan	1.547565055921402610e+01	1.000000000000000000e+00
2.236000000000000000e+03	1.132778456716841191e+02	9.536867824765793955e+01	1.908578010418449707e-03	-4.920341238178042431e+01	3.360516486505651379e-01	nan	5.398244691974417009e+01	1.000000000000000000e+00
2.242000000000000000e+03	2.190686864716152797e+02	2.972187302562769418e+01	1.638853737692337349e-03	-4.020135217671327865e+01	3.585781407437026447e-01	nan	2.463001278833495888e+01	1.000000000000000000e+00
2.249000000000000000e+03	1.508334562701707569e+02	1.362538096015672373e+01	-1.917981869995926672e-03	4.951726663457288424e+01	3.458299689250600162e-01	nan	7.000752383649351884e+01	1.000000000000000000e+00
2.254000000000000000e+03	1.552487979355286143e+02	8.349352929468297191e+01	-3.014657313042516835e-03	8.611886078827669166e+01	1.474054624447855844e-01	nan	7.000752383649351884e+01	1.000000000000000000e+00
2.270000000000000000e+03	1.985618534622649349e+02	5.264276408730188450e+01	-2.067741476804867400e-03	5.451550050932031155e+01	3.515735236381674067e-01	nan	2.401006945595655750e+01	1.000000000000000000e+00
2.279000000000000000e+03	1.400225113689860166e+02	4.043281878294719434e+01	-2.300592101484312015e-03	6.228690098791329177e+01	2.318765310246814204e-01	nan	2.293475623553441167e+01	1.000000000000000000e+00
2.280000000000000000e+03	1.297477165457448791e+02	6.093724842445836032e+01	-1.870981284756456772e-03	4.794861990610907299e+01	3.607993267464796316e-01	nan	2.293475623553441167e+01	1.000000000000000000e+00
2.285000000000000000e+03	1.928621331913322763e+02	8.252739280461673488e+00	-2.797706039912759360e-02	9.192402301515498948e+02	4.208038650700185457e-03	nan	4.316102433799593285e+01	1.000000000000000000e+00
2.285000000000000000e+03	2.218485415184673855e+02	4.023182860767156654e+01	-1.808382226277270447e-03	4.585937340443299348e+01	3.193142797196201199e-01	nan	4.316102433799593285e+01	1.000000000000000000e+00
2.291000000000000000e+03	2.220914347638372988e+02	4.017502358264002993e+01	1.703733987632030655e-03	-4.236673354997216734e+01	3.393447285849242601e-01	nan	7.964870083702108161e+01	1.000000000000000000e+00
2.291000000000000000e+03	1.104456242489839326e+02	8.237312378064898155e+01	2.053711830024479001e-03	-5.404726039249134573e+01	3.117386621826904181e-01	nan	4.467142676623134889e+01	1.000000000000000000e+00
2.295000000000000000e+03	1.551080548041717293e+02	8.326959811591922289e+01	3.252443527697767255e-03	-9.405498681292702656e+01	1.695372380392132783e-01	nan	4.467142676623134889e+01	1.000000000000000000e+00
2.298000000000000000e+03	4.690056297457724455e+00	3.323266737847730212e+01	1.742240857361091562e-03	-4.365190212640828094e+01	3.623911713528882306e-01	nan	1.042611935992579788e+02	1.000000000000000000e+00
2.301000000000000000e+03	9.180811433631876639e+01	1.134698341319384554e+02	-2.043001269229693245e-03	5.368979492551574850e+01	2.935397164654487412e-01	nan	7.943274716591085394e+01	1.000000000000000000e+00
2.302000000000000000e+03	1.590611978431828355e+01	1.368888124476465862e+02	-2.068174653669319941e-03	5.452995780741154874e+01	2.684361781897106614e-01	nan	7.943274716591085394e+01	1.000000000000000000e+00
2.308000000000000000e+03	1.830750621398682085e+02	7.483958895877316309e+01	-1.594984830199626304e-03	3.873722533937479540e+01	3.721070753372882622e-01	nan	6.355665938024018402e+01	1.000000000000000000e+00
2.310000000000000000e+03	1.199888623694555605e+02	8.255841983549662189e+01	-1.938379547777986656e-03	5.019804008362810066e+01	3.520087633375913461e-01	nan	6.355665938024018402e+01	1.000000000000000000e+00
2.314000000000000000e+03	2.238259305995060231e+02	1.233061891194587787e+02	-1.711988732204919317e-03	4.264223603579424093e+01	3.741040000967837953e-01	nan	1.115460328305366744e+02	1.000000000000000000e+00
2.318000000000000000e+03	3.355147131478187816e+01	1.455056332835970956e+01	-1.716571586497989783e-03	4.279518901195876168e+01	3.512174484063048663e-01	nan	2.046306611191998570e+01	1.000000000000000000e+00
2.321000000000000000e+03	1.294960035288788447e+02	1.261297670768101256e+02	-1.801033925577027626e-03	4.561412352521395519e+01	3.505679919371262887e-01	nan	3.848902648981968611e+01	1.000000000000000000e+00
2.323000000000000000e+03	1.679295805855679191e+02	1.281950309247444864e+02	2.153260393896410003e-03	-5.736969836311132553e+01	2.263596080898011564e-01	nan	3.848902648981968611e+01	1.000000000000000000e+00
2.324000000000000000e+03	1.485156432993400415e+02	7.890012898331291602e+00	-1.981222369022552030e-03	5.162792124449097031e+01	3.293797992078456582e-01	nan	1.146847702895424987e+02	1.000000000000000000e+00
2.324000000000000000e+03	9.888632867931347903e+01	1.529117763368021485e+02	1.956188305714809568e-03	-5.079240821188156474e+01	3.150976482322093153e-01	nan	3.957681000193896637e+01	1.000000000000000000e+00
2.328000000000000000e+03	9.159940425567627642e+01	1.140115883890071444e+02	1.868190888078338991e-03	-4.785549028659595194e+01	3.371844945090812784e-01	nan	3.957681000193896637e+01	1.000000000000000000e+00
2.332000000000000000e+03	7.009755232535455960e+00	7.216974289024742006e+01	-2.854000764049335719e-03	8.075694095897198110e+01	2.210895007810863566e-01	nan	5.705697737603373554e+01	1.000000000000000000e+00
2.337000000000000000e+03	1.062545491218150850e+01	1.417260692164548175e+02	1.654079930392865537e-03	-4.070952706953536904e+01	3.644538732286070060e-01	nan	2.269622042242550819e+01	1.000000000000000000e+00
2.342000000000000000e+03	1.192408953572189887e+02	1.452440210611123916e+02	1.758616028639835033e-03	-4.419842423296418588e+01	3.623687446203006646e-01	nan	5.667649799633106511e+01	1.000000000000000000e+00
2.347000000000000000e+03	5.724046588485430220e+01	7.695639128006364160e+01	1.582326559138186274e-03	-3.831475495124308850e+01	3.527464815271322829e-01	nan	5.012622157674729095e+01	1.000000000000000000e+00
2.357000000000000000e+03	1.355043125177916181e+02	3.404822661185296084e+01	2.175663658208352395e-03	-5.811740835631214708e+01	2.443317553343062887e-01	nan	2.754123579426227053e+01	1.000000000000000000e+00
2.364000000000000000e+03	8.208096305214844790e+00	5.480123255427032092e+01	-1.687365388126452984e-03	4.182043077665272790e+01	3.724804264548808863e-01	nan	5.032492250531747402e+01	1.000000000000000000e+00
2.365000000000000000e+03	2.025115513996009042e+02	1.536209934537730248e+02	-1.955110174474113897e-03	5.075642553134780144e+01	3.549749492222852298e-01	nan	1.012384100996284388e+02	1.000000000000000000e+00
2.370000000000000000e+03	1.989563785411309880e+02	5.244502582584792094e+01	1.742067668662401411e-03	-4.364612194549727064e+01	3.673428413494361777e-01	nan	6.698365382610198537e+01	1.000000000000000000e+00
2.372000000000000000e+03	2.028421520591430465e+02	1.534129866405474729e+02	2.514828576429197545e-03	-6.943705334937152429e+01	2.369990847470140327e-01	nan	8.107056636384996295e+01	1.000000000000000000e+00
2.374000000000000000e+03	1.469630635656434663e+02	9.467659077145243884e+01	1.956055708297684773e-03	-5.078798276688942792e+01	3.264327441557205445e-01	nan	1.699767157609059609e+01	1.000000000000000000e+00
2.379000000000000000e+03	1.638787533272665939e+02	9.634400760510762041e+01	-5.201322993022259450e-03	1.590989300292829114e+02	8.860723705179029963e-02	nan	8.425840955209714878e+00	1.000000000000000000e+00
2.379000000000000000e+03	1.102732832529270155e+02	1.192379842066752360e+02	1.799242054842307070e-03	-4.555431975571772085e+01	3.609817115126182641e-01	nan	4.415203310013255589e+01	1.000000000000000000e+00
2.381000000000000000e+03	1.966172393136592405e+02	4.976092160749693960e+01	-3.174125001975464360e-03	9.144110235752178539e+01	1.675485085715101574e-01	nan	3.156917656423379981e+01	1.000000000000000000e+00
2.381000000000000000e+03	1.789558804203761895e+02	2.359435303256873340e+01	1.715848160883099230e-03	-4.277104464825981722e+01	3.310913468666955017e-01	nan	3.156917656423379981e+01	1.000000000000000000e+00
2.382000000000000000e+03	1.642522411420061417e+02	1.047615667913997157e+02	1.791313580576275964e-03	-4.528970655663195544e+01	3.572839794046802631e-01	nan	8.425840955209714878e+00	1.000000000000000000e+00
2.385000000000000000e+03	1.639036985501612094e+02	9.632282590226094499e+01	5.647727038064919228e-03	-1.739976858907552355e+02	7.706105172264654524e-02	nan	8.445935693122022414e+00	1.000000000000000000e+00
2.388000000000000000e+03	1.479324355278976668e+02	1.334482933265464624e+02	-1.710071341351391237e-03	4.257824302646788794e+01	3.685148608929620373e-01	nan	4.041511566231139341e+01	1.000000000000000000e+00
2.389000000000000000e+03	1.898374357869051323e+02	1.340264737089244989e+02	-1.950385239891364378e-03	5.059873061887655155e+01	3.453055955416236555e-01	nan	4.190898876448801502e+01	1.000000000000000000e+00
2.390000000000000000e+03	2.202364554339374081e+02	9.438646690280120310e+01	-2.145471628047477229e-03	5.710974793897407409e+01	2.510834774443295725e-01	nan	4.995428445178806953e+01	1.000000000000000000e+00
2.393000000000000000e+03	1.026443086813660699e+02	1.525260489855006369e+02	1.652177450987469924e-03	-4.064603173048718077e+01	3.398783348690951334e-01	nan	4.071222457094854974e+01	1.000000000000000000e+00
2.404000000000000000e+03	7.287659512528851735e+01	1.534640218158334335e+01	-1.924223107760379692e-03	4.972556823658256775e+01	3.007711422071145391e-01	nan	1.438676704200433321e+01	1.000000000000000000e+00
2.406000000000000000e+03	6.451507705043877650e+01	9.779894741025957217e+01	1.988383178320033036e-03	-5.186691358938232099e+01	3.137128753925636504e-01	nan	3.869901086819889713e+01	1.000000000000000000e+00
2.408000000000000000e+03	6.176470737242437536e+01	6.208294254411000246e+00	2.174603431287956083e-03	-5.808202323330494465e+01	2.980790243671180839e-01	nan	1.438676704200433321e+01	1.000000000000000000e+00
2.409000000000000000e+03	9.997171349846722066e+00	3.513458534407197931e+01	2.287024769953747809e-03	-6.183409066414883171e+01	2.815686741245596592e-01	nan	5.046528411569611450e+01	1.000000000000000000e+00
2.410000000000000000e+03	1.762003310518310855e+02	4.239362410490960542e+01	1.605101093933870068e-03	-3.907485611418634619e+01	3.638587430011610557e-01	nan	4.453123231207265320e+01	1.000000000000000000e+00
2.413000000000000000e+03	5.480756451996529677e+01	8.885470395775354291e+01	2.089218344939746796e-03	-5.523229198682590635e+01	3.166681380414286817e-01	nan	2.818654472423069279e+01	1.000000000000000000e+00
2.415000000000000000e+03	2.152918564214483013e+02	6.372161734169485214e+01	1.788253905296294591e-03	-4.518758975119963139e+01	3.197072498107391691e-01	nan	4.453123231207265320e+01	1.000000000000000000e+00
2.424000000000000000e+03	2.101159112192700604e+02	1.206268226387851570e+02	1.999120179310029995e-03	-5.222526149910851245e+01	2.941252931083069289e-01	nan	3.429958723039253243e+01	1.000000000000000000e+00
2.424000000000000000e+03	1.774654072167755601e+02	1.311342615540678480e+02	1.511321411707766552e-03	-3.594495483804613656e+01	3.623090786994731527e-01	nan	3.429958723039253243e+01	1.000000000000000000e+00
2.429000000000000000e+03	1.527446549338951343e+02	1.046398138556922106e+02	-1.943109487186262842e-03	5.035590203238515272e+01	2.853867160599667940e-01	nan	3.623632641802284127e+01	1.000000000000000000e+00
2.438000000000000000e+03	1.700501016841391220e+02	1.208514312977601435e+02	-1.890487511698564537e-03	4.859964114172795036e+01	2.819553336314765124e-01	nan	7.899036287364654640e+01	1.000000000000000000e+00
2.446000000000000000e+03	9.370137029837650289e+01	1.328089503849483037e+02	1.719406650919446961e-03	-4.288980941949292713e+01	3.131919534712483966e-01	nan	7.709280319430656903e+01	1.000000000000000000e+00
2.453000000000000000e+03	1.085548796906174545e+02	5.399648725722025944e+01	-3.724566063045317999e-03	1.098120984900183572e+02	1.251384262962879079e-01	nan	4.930182903396439542e+01	1.000000000000000000e+00
2.462000000000000000e+03	1.699000017790137065e+02	1.439488364673370597e+02	2.034163797412321794e-03	-5.339484389068120151e+01	2.665686803456217557e-01	nan	1.832769464576185570e+01	1.000000000000000000e+00
2.478000000000000000e+03	8.834035050050438542e+01	1.332050754830722212e+02	-2.432917354892046458e-03	6.670326250327745754e+01	2.352794776747595407e-01	nan	3.168924779220634846e+01	1.000000000000000000e+00
2.484000000000000000e+03	2.212494536611092713e+02	1.222104085628663057e+02	-3.115498713749791006e-03	8.948444724868389244e+01	2.206115607747505258e-01	nan	5.589762708516149559e+01	1.000000000000000000e+00
2.485000000000000000e+03	1.308398128927863695e+02	1.368471405104993721e+02	2.315121372060034537e-03	-6.277181607225639226e+01	2.431079421926074513e-01	nan	9.158677342260757825e+01	1.000000000000000000e+00
2.489000000000000000e+03	9.592667569405868733e+01	4.106482816885907283e+01	1.882519844624836250e-03	-4.833371988085401227e+01	3.192564747228431310e-01	nan	4.488040645010569563e+01	1.000000000000000000e+00
2.490000000000000000e+03	2.224338158281508697e+02	1.223103852628599526e+02	2.324545404867046482e-03	-6.308634360752718351e+01	2.986079275499805563e-01	nan	2.731184286155740182e+01	1.000000000000000000e+00
2.491000000000000000e+03	2.129604364000568069e+02	1.479266270384555355e+02	-2.346099637462806860e-03	6.380571712752952607e+01	2.682789050555038912e-01	nan	2.731184286155740182e+01	1.000000000000000000e+00
2.491000000000000000e+03	4.206970271299388742e+01	4.442971106427950900e+01	1.771789821174977802e-03	-4.463810017436839672e+01	3.367315775913132248e-01	nan	5.044581768107818220e+01	1.000000000000000000e+00
2.505000000000000000e+03	1.528788267414573738e+02	1.046180883617982147e+02	1.732747826227123153e-03	-4.333507176875138356e+01	3.636483957667564493e-01	nan	7.034994573158687103e+01	1.000000000000000000e+00
2.508000000000000000e+03	2.126956076503846305e+02	1.482378259710468740e+02	1.759438201420542025e-03	-4.422586428793620428e+01	3.231958197053524939e-01	nan	6.753195252627947731e+00	1.000000000000000000e+00
2.515000000000000000e+03	2.060965938596362150e+02	6.808545314459556153e+01	-1.339843423338745419e-03	3.022186896394234878e+01	3.734814389387202116e-01	nan	3.593923091679580750e+01	1.000000000000000000e+00
2.522000000000000000e+03	5.645153527509685176e+01	5.525301504287249088e+01	-1.658011072373207937e-03	4.084072911681141704e+01	3.697070976084838589e-01	nan	4.853998233922033023e+01	1.000000000000000000e+00
2.526000000000000000e+03	3.798317237190664031e+01	1.001423173004025102e+02	-2.656407285416220558e-03	7.416224937706101628e+01	2.212830556411682359e-01	nan	2.613661469717604646e+01	1.000000000000000000e+00
2.530000000000000000e+03	6.405506790172439935e+01	1.019804933830746023e+02	-2.231495881221794327e-03	5.998081140813945211e+01	3.072555378484022048e-01	nan	2.211895179011857593e+01	1.000000000000000000e+00
2.532000000000000000e+03	1.813204644850740976e+02	5.651798516132092054e+00	1.578760909187803835e-03	-3.819575121754452596e+01	3.702527897595218054e-01	nan	7.009854091681691557e+01	1.000000000000000000e+00
2.534000000000000000e+03	2.014168038477447737e+02	1.147230776700067594e+02	1.879496308052946464e-03	-4.823280920649282422e+01	3.334866996105064763e-01	nan	4.390930586130301805e+01	1.000000000000000000e+00
2.536000000000000000e+03	2.119769927686789117e+02	7.210254797860523013e+01	1.618449541540263039e-03	-3.952036117675427107e+01	3.596984204290972764e-01	nan	4.390930586130301805e+01	1.000000000000000000e+00
2.537000000000000000e+03	1.418540252952894605e+02	9.996205169123531675e+01	1.603351311056480741e-03	-3.901645702889508982e+01	3.480752216239588748e-01	nan	3.784304245204921813e+01	1.000000000000000000e+00
2.542000000000000000e+03	1.126530074126464314e+02	7.589139701286893569e+01	1.914517291430253973e-03	-4.940163616306156058e+01	3.598098326588949902e-01	nan	3.784304245204921813e+01	1.000000000000000000e+00
2.546000000000000000e+03	1.581510218585821121e+02	1.154399867445712289e+02	1.808309696370411120e-03	-4.585695271540261331e+01	3.235859561245884031e-01	nan	6.028399678429657627e+01	1.000000000000000000e+00
2.551000000000000000e+03	2.367695655226951601e+01	8.568607441345886855e+01	1.990107419748144736e-03	-5.192446022761051694e+01	2.635593274092735694e-01	nan	1.457841139290755983e+01	1.000000000000000000e+00
2.554000000000000000e+03	4.093283485537555322e+01	6.618055805264353353e+01	1.468401724434098034e-03	-3.451250826987039488e+01	3.665441643006268624e-01	nan	2.604285899269971694e+01	1.000000000000000000e+00
2.557000000000000000e+03	8.319722501306630491e+00	1.003612268325869294e+01	-1.863820252911172273e-02	6.075554123827961348e+02	9.522259554153644778e-03	nan	2.509474577495250713e+01	1.000000000000000000e+00
2.558000000000000000e+03	1.469720452892743445e+01	3.430696915586591444e+01	-1.686396735637821654e-03	4.178810195458449073e+01	3.479602796832215184e-01	nan	2.509474577495250713e+01	1.000000000000000000e+00
# Refeyn DiscoverMP; 2024.1.0; Refeyn Ltd; www.refeyn.com; email: support@refeyn.com
# Time created: 2025-05-05 14:37:45
# Time changed: 2026-03-19 21:45:40
# Version commit: 00fae233c0f604946e725880f4a8fd3ff5080389

## Sheet: Figure 2c
frame_indices	x_coords	y_coords	contrasts	calibrated_values	fit_errors	diffblur_errors	neareast_neighbour_distances	selections			To generate the figure: In the 'Selection' column all the rows=0 ( 0.000000000000000000e+00) should be filtered out and rows=1 (1.000000000000000000e+00) should be kept in, then construct a histogram of calibrated_values using a bin width of 7.0, ensuring that binning starts at 0.
5.000000000000000000e+00	1.131353416061627684e+02	3.589285543074759488e+01	-1.314799978678773094e-02	4.389463021910998464e+02	1.514095100585965969e-02	nan	1.951925944527612344e+01	1.000000000000000000e+00
5.000000000000000000e+00	1.019293004212260882e+02	6.337625595512516696e+01	-2.449630231937578902e-03	6.528613464897401286e+01	3.668479336004145663e-01	nan	1.073269712636428075e+01	1.000000000000000000e+00
5.000000000000000000e+00	6.489765539870316502e+01	9.677767276729471746e+01	-2.998704129286387625e-03	8.446354700367720625e+01	2.064031528015076722e-01	nan	3.388042715948967043e+01	1.000000000000000000e+00
5.000000000000000000e+00	3.809498656066974576e+01	1.175020614836886779e+02	-6.830782429470991408e-03	2.183059060977662682e+02	4.616572429377729936e-02	nan	2.358460226645851421e+01	1.000000000000000000e+00
5.000000000000000000e+00	1.611875607630502998e+02	1.462467087133292125e+02	-2.110859165843347821e-03	5.345393417522920743e+01	3.593159441518827268e-01	nan	2.394378860402041198e+01	1.000000000000000000e+00
6.000000000000000000e+00	1.365494892391188664e+01	7.418971717503757191e+01	-4.961634681366546007e-03	1.530224947202765406e+02	1.275955739217491391e-01	nan	3.335642351668563776e+01	1.000000000000000000e+00
6.000000000000000000e+00	1.466273953015703455e+02	1.189693580596234312e+02	-1.017084239604133973e-02	3.349636229873100319e+02	2.277917859621114705e-02	nan	2.633462534136447886e+01	1.000000000000000000e+00
6.000000000000000000e+00	1.895508131890346135e+02	1.505456391314031634e+02	-3.826037711641694806e-03	1.133596889261592793e+02	1.426213812144270232e-01	nan	8.652426487139475597e+00	1.000000000000000000e+00
6.000000000000000000e+00	7.075887084256555681e+01	3.030833980295624031e+01	-2.670117867131875915e-03	7.298706947696538805e+01	2.586642149287778913e-01	nan	2.412683782359949802e+01	1.000000000000000000e+00
6.000000000000000000e+00	1.468817570886791373e+02	4.627541396220358649e+01	-2.702653768873735252e-03	7.412344548582046855e+01	2.201629587978418678e-01	nan	9.408329955272279221e+00	1.000000000000000000e+00
7.000000000000000000e+00	1.896552753998170147e+02	1.418938432622283017e+02	-7.771138368182307042e-03	2.511495609936477251e+02	4.788052503473394506e-02	nan	8.652426487139475597e+00	1.000000000000000000e+00
7.000000000000000000e+00	1.458042868587170631e+02	3.692898520835224474e+01	-2.394110491740619653e-03	6.334700595113556432e+01	2.975432600111760362e-01	nan	9.408329955272279221e+00	1.000000000000000000e+00
7.000000000000000000e+00	2.889640255994839890e+01	4.451904005291836341e+01	-2.871884042182539041e-03	8.003412299173066913e+01	2.541539266071721759e-01	nan	3.335642351668563776e+01	1.000000000000000000e+00
8.000000000000000000e+00	1.084304647973358442e+02	5.483660436029592944e+01	-3.047606033003187956e-02	1.044160580177349402e+03	5.628825691785466212e-03	nan	1.073269712636428075e+01	1.000000000000000000e+00
8.000000000000000000e+00	1.677579178318054005e+02	2.817327979456433340e+01	-2.649222059715693016e-03	7.225724509951909624e+01	2.593919347173079260e-01	nan	2.363523408379063540e+01	1.000000000000000000e+00
8.000000000000000000e+00	1.935159678760100519e+02	7.980209355658055870e+01	-2.269324166013555848e-03	5.898861478329615693e+01	2.752014674257244886e-01	nan	1.648266860602603856e+01	1.000000000000000000e+00
8.000000000000000000e+00	1.383211037104439924e+02	9.397899968137643611e+01	-2.185619784599443331e-03	5.606508582658445050e+01	3.319703546742827083e-01	nan	1.265279544629796149e+01	1.000000000000000000e+00
9.000000000000000000e+00	1.806564561252340013e+02	1.323087344670350376e+02	-2.158802549401282050e-02	7.337296711570589878e+02	1.161328900225444549e-02	nan	1.314735939085480432e+01	1.000000000000000000e+00
9.000000000000000000e+00	1.966746027682840747e+02	1.177654523504131561e+02	-2.239784043584044232e-03	5.795687185839204147e+01	2.918372865542152583e-01	nan	1.502782411229186366e+01	1.000000000000000000e+00
9.000000000000000000e+00	2.072777673381452956e+01	1.334586741222477713e+02	-2.607088735942253346e-03	7.078566153348377554e+01	3.157143221159289803e-01	nan	2.358460226645851421e+01	1.000000000000000000e+00
1.000000000000000000e+01	9.484290679780426103e+01	2.887184564249449892e+01	-2.311225279862720756e-03	6.045208799206959327e+01	3.216236472280570302e-01	nan	1.724952067921479326e+01	1.000000000000000000e+00
1.200000000000000000e+01	1.075134486610372022e+02	1.716700337295834089e+01	1.090813628837853690e-02	-3.607149636870342420e+02	6.750296268080446804e-02	nan	1.724952067921479326e+01	1.000000000000000000e+00
1.200000000000000000e+01	1.894406997675018545e+02	6.383116514838047806e+01	-2.861988846490698055e-03	7.968851514362646071e+01	2.476654193163594364e-01	nan	1.648266860602603856e+01	1.000000000000000000e+00
1.300000000000000000e+01	1.125040422592067983e+02	7.893868692521462549e+01	-2.495609541619051453e-03	6.689204632280112151e+01	2.644949654897945646e-01	nan	1.847726994816579449e+01	1.000000000000000000e+00
1.300000000000000000e+01	1.650258419226108799e+02	1.408358668710824020e+02	-4.749085004869915347e-03	1.455988076506193067e+02	1.971377037432165968e-01	nan	6.104474836415315409e+00	1.000000000000000000e+00
1.300000000000000000e+01	2.115277804345684842e+02	1.200498802358520294e+02	-6.656617336056958392e-03	2.122228709538200633e+02	6.946563410742789824e-02	nan	1.502782411229186366e+01	1.000000000000000000e+00
1.400000000000000000e+01	2.084955049336703325e+02	4.840485457381860535e+00	-4.984865187018146411e-03	1.538338627132554279e+02	1.139869427433897187e-01	nan	1.279768455055559961e+01	1.000000000000000000e+00
1.400000000000000000e+01	2.908431861030630117e+01	8.789160430162380067e+01	-2.071590504783582531e-02	7.032692659182371244e+02	1.210900764414368780e-02	nan	2.347463165347974368e+01	1.000000000000000000e+00
1.400000000000000000e+01	9.485990059491939519e+01	5.790523138558856431e+01	-5.361594762483269140e-03	1.669918337073078476e+02	7.435714735903364847e-02	nan	2.745399765074057186e+01	1.000000000000000000e+00
1.400000000000000000e+01	1.244798074144545410e+02	6.412516506339389366e+01	-2.882886720384556564e-03	8.041841169659356581e+01	2.347735387932503581e-01	nan	5.818151029990229262e+00	1.000000000000000000e+00
1.400000000000000000e+01	2.112660347630424553e+02	1.733467988199718945e+01	-2.308949961876218676e-03	6.037261834057839849e+01	2.663982510285650696e-01	nan	1.279768455055559961e+01	1.000000000000000000e+00
1.400000000000000000e+01	2.688820760445955926e+01	4.886803082787874786e+01	-2.473653360238980709e-03	6.612518644092844511e+01	3.279232619723868591e-01	nan	2.155036027644617036e+01	1.000000000000000000e+00
1.500000000000000000e+01	1.652979856293676733e+02	1.469342724685562587e+02	-5.191132410373889595e-03	1.610381235908032806e+02	1.253022469336966260e-01	nan	6.104474836415315409e+00	1.000000000000000000e+00
1.600000000000000000e+01	1.437565262786376934e+02	2.006846283265538844e+01	-8.297235541374219786e-03	2.695244691392733216e+02	4.369062051494010390e-02	nan	3.277723252804077703e+01	1.000000000000000000e+00
1.600000000000000000e+01	2.311437417774067171e+01	1.551845509677119423e+02	-2.376313667021439941e-03	6.272541922502814771e+01	2.765491374236821454e-01	nan	3.592308474908826099e+01	1.000000000000000000e+00
1.600000000000000000e+01	5.176517871602496257e+01	8.183876066153422357e+01	-4.659050506769306724e-03	1.424541877650973447e+02	1.102587291346590614e-01	nan	2.347463165347974368e+01	1.000000000000000000e+00
1.600000000000000000e+01	1.227412366562359125e+02	5.857284544665320425e+01	-2.430148905427729350e-03	6.460571361002111246e+01	3.284353434043173481e-01	nan	5.818151029990229262e+00	1.000000000000000000e+00
1.600000000000000000e+01	1.562542375102725600e+02	1.419040837977933620e+02	-2.221017753155612139e-03	5.730142476529240980e+01	2.846185687176669976e-01	nan	8.836409416107025905e+00	1.000000000000000000e+00
1.700000000000000000e+01	1.814480413313677900e+02	1.467722819006996247e+02	-2.922289841296233856e-03	8.179463792303431546e+01	2.332097325986527414e-01	nan	1.615086809189465811e+01	1.000000000000000000e+00
1.700000000000000000e+01	2.934047545176212779e+01	1.198051264272278758e+02	-3.143751898341174203e-03	8.952960622034092353e+01	1.970403143152831271e-01	nan	3.191455014235427967e+01	1.000000000000000000e+00
1.700000000000000000e+01	4.192306531387383473e+01	3.342876006458506311e+01	-1.967183090418062313e-03	4.843578387298352794e+01	3.270954662906867538e-01	nan	7.386610975205899265e+00	1.000000000000000000e+00
1.700000000000000000e+01	1.619237379396956555e+02	1.525796467542022015e+02	-2.713427796368630355e-03	7.449974814560481207e+01	2.706688313609022511e-01	nan	6.576914040512418680e+00	1.000000000000000000e+00
1.800000000000000000e+01	1.210880330966871128e+02	4.374305657905606637e+01	-2.505953849032106773e-03	6.725334022102107667e+01	2.448622411943692789e-01	nan	1.492165271901248857e+01	1.000000000000000000e+00
1.800000000000000000e+01	1.569402906064919705e+02	5.980694002397471110e+01	-6.337789478241901732e-03	2.010872235864825370e+02	6.644374495860527752e-02	nan	3.274645074739568429e+01	1.000000000000000000e+00
1.800000000000000000e+01	4.800568734836994622e+01	2.179304818729340809e+01	-1.959682400813379799e-03	4.817380853926582773e+01	3.487390009740148900e-01	nan	1.312966418861821793e+01	1.000000000000000000e+00
1.900000000000000000e+01	9.649753537059406483e+01	1.166563384735848246e+02	-2.313606892591903771e-03	6.053527018229441836e+01	3.351920871206466312e-01	nan	3.383766471392869590e+01	1.000000000000000000e+00
1.900000000000000000e+01	1.015546506758316667e+02	7.271875602871873845e+00	-2.400531745381824424e-03	6.357128000514926924e+01	3.009612036938860147e-01	nan	1.981223911701381724e+01	1.000000000000000000e+00
2.000000000000000000e+01	3.496835190440683050e+01	3.093998866262543501e+01	-2.575586551698305030e-03	6.968539000311771758e+01	2.319219480400235289e-01	nan	7.386610975205899265e+00	1.000000000000000000e+00
2.000000000000000000e+01	2.246008556033213210e+02	5.591327563093489772e+01	-1.817721262600334063e-03	4.321555556275416166e+01	3.684605580201445463e-01	nan	3.931367621751567043e+01	1.000000000000000000e+00
2.000000000000000000e+01	6.168672884074972274e+01	1.304411116433027189e+02	-2.340223157113900231e-03	6.146489201014816928e+01	2.897147928785143156e-01	nan	3.405002628223881089e+01	1.000000000000000000e+00
2.100000000000000000e+01	1.041913004496782946e+02	1.496077198133726824e+02	-2.166096478627106865e-03	5.538319857795298873e+01	3.108569928262494564e-01	nan	9.470754567884327457e+00	1.000000000000000000e+00
2.100000000000000000e+01	1.257058591274580550e+02	1.566283395340814764e+02	-2.427861170403971224e-03	6.452581027074246833e+01	3.205312148887855539e-01	nan	2.263107015504202124e+01	1.000000000000000000e+00
2.400000000000000000e+01	1.165389339156578643e+02	2.023320557392021968e+01	-2.568632483635354367e-03	6.944250642873946333e+01	2.899122144960768477e-01	nan	9.730696689236820518e+00	1.000000000000000000e+00
2.400000000000000000e+01	9.145433454734096301e+01	6.735150341758631498e+01	-2.101395147476774108e-03	5.312338598558731206e+01	3.178956592991473151e-01	nan	4.203168666736969072e+01	1.000000000000000000e+00
2.400000000000000000e+01	9.686377731898939203e+01	1.556079362139969930e+02	-1.910406551013923201e-03	4.645275915903589947e+01	3.490009138227483376e-01	nan	9.470754567884327457e+00	1.000000000000000000e+00
2.500000000000000000e+01	1.073258184352177267e+02	2.843160255310811380e+01	2.710805806817085956e-03	-7.440817035423195591e+01	2.395033973732779708e-01	nan	1.144468628628987972e+01	1.000000000000000000e+00
2.500000000000000000e+01	1.593951145106895524e+02	4.319621536263523609e+01	-4.312012922404301861e-03	1.303332639876555561e+02	1.222952161916680547e-01	nan	1.844916694589166539e+01	1.000000000000000000e+00
2.500000000000000000e+01	2.070826277021612611e+02	2.071843468884972594e+01	-2.392031977004189982e-03	6.327441001390688768e+01	2.677205327409896141e-01	nan	3.010410958354379929e+01	1.000000000000000000e+00
2.500000000000000000e+01	1.257163933560434685e+02	2.603671224192248701e+01	-2.229386162414561268e-03	5.759370679852450792e+01	3.050409743986962630e-01	nan	1.085847371528197947e+01	1.000000000000000000e+00
2.600000000000000000e+01	4.026265866150815498e+01	5.012970872025495339e+01	-3.193176587379423920e-02	1.095003764700513329e+03	6.412001150851831532e-03	nan	2.699501044069746314e+01	1.000000000000000000e+00
2.600000000000000000e+01	1.249585593185103782e+01	5.348603750818845270e+01	-4.467057770536122727e-03	1.357484895164105581e+02	1.559483598666160376e-01	nan	3.767700633262398568e+00	1.000000000000000000e+00
2.600000000000000000e+01	1.557040017602965065e+02	6.127237224570270513e+01	-4.726565780811044573e-03	1.448122824710940222e+02	1.281380189448030338e-01	nan	9.866737662098053363e+00	1.000000000000000000e+00
2.600000000000000000e+01	1.779875283651063569e+02	8.082022882468669422e+01	-2.436200500890288792e-03	6.481707667453704858e+01	2.889619101477611807e-01	nan	2.182444637889978267e+01	1.000000000000000000e+00
2.800000000000000000e+01	1.073656839690222995e+02	1.698698569928525970e+01	-7.430815074235931107e-03	2.392631461168275280e+02	7.063111869690086309e-02	nan	9.730696689236820518e+00	1.000000000000000000e+00
2.800000000000000000e+01	1.620361452872876384e+02	1.518059340059171518e+02	3.019370770197098760e-03	-8.518536732084211849e+01	3.392711010063754751e-01	nan	8.826094050791711609e+00	1.000000000000000000e+00
2.800000000000000000e+01	1.749324489279771058e+02	1.024297857238529019e+02	-3.643436958633907395e-03	1.069820229077634650e+02	1.340124404559451810e-01	nan	7.330335234016001067e+00	1.000000000000000000e+00
2.800000000000000000e+01	2.022679674051385916e+02	5.043503711985262328e+01	-2.334121050646828510e-03	6.125176475620953198e+01	3.058389226077523615e-01	nan	1.415213419812429230e+01	1.000000000000000000e+00
2.800000000000000000e+01	7.604953884186429036e+01	1.284626608091955404e+02	-2.410838667057708332e-03	6.393126813796791907e+01	2.840990778151628593e-01	nan	3.420670256229257689e+01	1.000000000000000000e+00
2.900000000000000000e+01	6.159760907705769561e+00	1.997215288135403810e+01	-3.027812871992352842e-03	8.548022320098809246e+01	1.950266110571455824e-01	nan	3.035020442221998849e+01	1.000000000000000000e+00
3.000000000000000000e+01	3.315400267257506073e+01	1.589639123129915390e+02	-4.178301291857384331e-03	1.256631401882920187e+02	1.484895626965642146e-01	nan	2.062195820604853580e+01	1.000000000000000000e+00
3.000000000000000000e+01	2.181282069129988770e+02	9.913222666716062292e+01	-2.907660415457163309e-03	8.128367840887227658e+01	2.035904639853398645e-01	nan	1.499619128650033062e+01	1.000000000000000000e+00
3.000000000000000000e+01	1.675830483843671175e+02	1.586711945417621621e+02	-2.393305884058652324e-03	6.331890355294225259e+01	3.253790467022937838e-01	nan	8.826094050791711609e+00	1.000000000000000000e+00
3.100000000000000000e+01	1.255321463794846260e+01	1.598980924906864800e+02	-3.798524062996562999e-03	1.123987243128388940e+02	1.556650296915120801e-01	nan	2.062195820604853580e+01	1.000000000000000000e+00
3.100000000000000000e+01	1.455314241784101341e+02	1.032247217567202213e+01	-3.160107607627506577e-03	9.010085934829355381e+01	1.741004459384646319e-01	nan	1.732903645381761137e+01	1.000000000000000000e+00
3.100000000000000000e+01	1.479958729584746209e+02	5.511304903067428285e+01	-2.478915819650807668e-03	6.630898748233249762e+01	2.608690040516684627e-01	nan	9.866737662098053363e+00	1.000000000000000000e+00
3.100000000000000000e+01	2.161664346752675101e+02	6.694832503572548887e+01	-2.457395933781662475e-03	6.555736602093824672e+01	2.881217235084621020e-01	nan	2.158369917904152047e+01	1.000000000000000000e+00
3.100000000000000000e+01	2.686005567913571213e+01	7.356260913804929658e+01	-4.030071211306210030e-03	1.204859329092235640e+02	1.969082048250783146e-01	nan	1.163303232474280691e+01	1.000000000000000000e+00
3.100000000000000000e+01	2.244835846722988038e+01	1.105204632205576871e+02	-9.370678352504021105e-03	3.070164270116586636e+02	3.650818013349899083e-02	nan	2.241070272691241172e+01	1.000000000000000000e+00
3.100000000000000000e+01	1.492454983958748187e+02	1.239178304724609632e+02	-2.415483037399912981e-03	6.409348128561610736e+01	3.490146683249117920e-01	nan	2.380565007688905155e+01	1.000000000000000000e+00
3.100000000000000000e+01	1.176672742017598949e+02	1.537634231035704602e+02	-2.317579237184662268e-03	6.067401159877429961e+01	3.072277862230954337e-01	nan	2.139357505564253259e+01	1.000000000000000000e+00
3.100000000000000000e+01	1.153920188152143922e+01	4.984181178934585432e+01	-2.573343613340343863e-03	6.960705126950736599e+01	2.831591510825980373e-01	nan	3.767700633262398568e+00	1.000000000000000000e+00
3.200000000000000000e+01	7.187787786325670503e+00	9.260940806501335487e+01	-2.554127401350535925e-03	6.893588984113986839e+01	2.672880335767914284e-01	nan	1.142074651397087592e+01	1.000000000000000000e+00
3.200000000000000000e+01	8.370312646412347135e+01	7.004382572712592037e+01	-2.654812888280025807e-03	7.245251503549741301e+01	2.387773409250335543e-01	nan	3.138156849767578649e+01	1.000000000000000000e+00
3.200000000000000000e+01	1.258291418449020966e+02	1.196302645591478324e+02	-2.996022596938655285e-03	8.436988957100149378e+01	2.196478821076851551e-01	nan	2.380565007688905155e+01	1.000000000000000000e+00
3.200000000000000000e+01	1.641423156913428443e+02	4.258869950093085777e+01	-2.719980832997344593e-03	7.472862496202446891e+01	2.512137606029894998e-01	nan	2.043445482681095271e+01	1.000000000000000000e+00
3.300000000000000000e+01	1.934316852264400097e+02	1.549790097412517866e+02	-4.622298596939507925e-02	1.594150823317746017e+03	6.168865017046609722e-03	nan	2.611099873988905884e+01	1.000000000000000000e+00
3.300000000000000000e+01	2.095673106455257937e+02	3.831057875583764627e+01	-2.465528316808601305e-03	6.584140440536525318e+01	2.803690692557031516e-01	nan	1.415213419812429230e+01	1.000000000000000000e+00
3.300000000000000000e+01	2.714179002696906551e+01	6.193298890238545340e+01	-2.098291865649729807e-03	5.301499817925115110e+01	3.492673814750812955e-01	nan	1.163303232474280691e+01	1.000000000000000000e+00
3.400000000000000000e+01	1.017491975024278474e+02	4.437006165843530425e+01	2.089508521769169007e-03	-5.270822379375587730e+01	2.928992175049568436e-01	nan	1.369804568074798112e+01	1.000000000000000000e+00
3.500000000000000000e+01	6.806201894085411652e+01	1.322389394102893618e+02	-3.203614827797567066e-03	9.162042876442639283e+01	3.145037146262011918e-01	nan	3.757986727347263667e+01	1.000000000000000000e+00
3.500000000000000000e+01	5.527569495337854022e+00	1.432851686378658762e+01	-2.162328827270906112e-03	5.525160644797649923e+01	3.147501805408778885e-01	nan	1.766272062295187695e+01	1.000000000000000000e+00
3.500000000000000000e+01	5.136390937546690338e+01	3.691731615888900819e+01	-3.231537938081570360e-03	9.259569457605539355e+01	2.488302297708526734e-01	nan	6.851530501420265651e+00	1.000000000000000000e+00
3.500000000000000000e+01	1.054309888023740882e+02	1.362146803199352689e+02	-2.372445733826182481e-03	6.259032456799918265e+01	2.787658050142730604e-01	nan	2.139357505564253259e+01	1.000000000000000000e+00
3.600000000000000000e+01	1.284290877673070952e+02	1.311632143774734161e+01	-1.166781836134231781e-01	4.054927750204327822e+03	3.950367650103370210e-03	nan	5.763567446501392411e+00	1.000000000000000000e+00
3.600000000000000000e+01	5.207398156685589186e+01	1.890470846572783259e+01	-2.279020408910987193e-03	5.932727384036161311e+01	2.324207552699261159e-01	nan	1.080458136916650602e+01	1.000000000000000000e+00
3.600000000000000000e+01	1.928325511826712955e+02	4.054877714989198267e+01	-5.187714504223762089e-03	1.609187469532556634e+02	9.352601562218409992e-02	nan	1.688377050100911347e+01	1.000000000000000000e+00
3.600000000000000000e+01	1.787464529228132193e+01	8.858143989436238996e+01	-2.988396811276430951e-03	8.410354502816457511e+01	2.856400366699669569e-01	nan	7.538600387683206172e+00	1.000000000000000000e+00
3.600000000000000000e+01	1.200568539413366125e+02	6.811159733120136650e+01	-2.635751821218399252e-03	7.178677232813784315e+01	2.285316305489516475e-01	nan	1.935806854216874484e+01	1.000000000000000000e+00
3.700000000000000000e+01	1.485527082287741507e+02	1.430063408048354745e+02	-3.098960262393229102e-03	8.796517622874399933e+01	2.368122023429116707e-01	nan	1.784402633862807619e+01	1.000000000000000000e+00
3.700000000000000000e+01	8.703232269532887244e+01	1.479714818324403858e+01	-2.729148382192352670e-03	7.504881842240128265e+01	2.483575515627032271e-01	nan	7.695518328438586408e+00	1.000000000000000000e+00
3.700000000000000000e+01	1.568339549898263385e+02	1.221551204228604206e+02	-3.662846324256342247e-03	1.076599305808142049e+02	2.004610484249799152e-01	nan	2.243551736276944553e+01	1.000000000000000000e+00
3.800000000000000000e+01	5.506141053251375439e+01	4.268550091715823669e+01	-2.904745305701755820e-03	8.118186285707022876e+01	2.534459557366162130e-01	nan	6.851530501420265651e+00	1.000000000000000000e+00
3.800000000000000000e+01	1.989071377679462387e+02	8.660858457918624254e+01	-1.313646563373245812e-01	4.567879731389906738e+03	2.946206086473113217e-03	nan	2.027633242516514755e+01	1.000000000000000000e+00
3.800000000000000000e+01	5.605442278546893675e+01	2.894936208186145521e+01	-1.789544612217115879e-03	4.223143439840383451e+01	3.499076867532843194e-01	nan	9.246037433572768194e+00	1.000000000000000000e+00
3.800000000000000000e+01	1.574787804632445187e+01	5.559329136512187119e+01	-2.261169575431159692e-03	5.870380075928684249e+01	2.688907072505383189e-01	nan	6.790173368366049012e+00	1.000000000000000000e+00
3.800000000000000000e+01	1.035835542062321935e+02	5.794472890868738801e+01	-2.601109740446058954e-03	7.057683415587381148e+01	2.409702706396040783e-01	nan	1.369804568074798112e+01	1.000000000000000000e+00
3.900000000000000000e+01	1.584903874186123041e+01	4.880387158975475614e+01	-2.930687059667405527e-03	8.208792616731984992e+01	2.116750152917385996e-01	nan	6.790173368366049012e+00	1.000000000000000000e+00
3.900000000000000000e+01	2.212166043369437602e+02	1.009192296565181479e+01	-2.345312697705989775e-03	6.164265354480093606e+01	2.866849340512150901e-01	nan	1.530953250014563416e+01	1.000000000000000000e+00
4.000000000000000000e+01	5.600659608759937669e+01	5.537757489532527444e+01	-2.619938605886119962e-03	7.123446679595883779e+01	2.756601076524399785e-01	nan	1.073221685483086851e+01	1.000000000000000000e+00
4.000000000000000000e+01	7.225475671898691132e+01	8.497770852037785971e+01	-3.056142581265289607e-02	1.047142126138623553e+03	6.273271485986109397e-03	nan	2.946851005278002944e+01	1.000000000000000000e+00
4.000000000000000000e+01	1.457693878120118995e+02	1.023453003104641645e+01	2.230525694182436489e-03	-5.763350703435678213e+01	3.150888924986688933e-01	nan	1.757813207801456912e+01	1.000000000000000000e+00
4.000000000000000000e+01	2.820435644508865280e+01	4.869799077291173006e+01	-2.471643643827199383e-03	6.605499341130011715e+01	2.666322496272222065e-01	nan	1.235577137596274433e+01	1.000000000000000000e+00
4.000000000000000000e+01	1.850671121847732081e+02	1.388595238962533926e+02	-2.688139388278448869e-03	7.361650413768335000e+01	2.814631317628729645e-01	nan	1.988069232498612848e+01	1.000000000000000000e+00
4.000000000000000000e+01	1.791460437357341391e+02	8.206668858017053481e+01	-2.249025942975789883e-03	5.827966213567887621e+01	3.200662462373277117e-01	nan	2.027633242516514755e+01	1.000000000000000000e+00
4.100000000000000000e+01	1.000196396711169768e+02	7.510327894772329671e+01	-5.573093260667441942e-03	1.743788064475211570e+02	7.946808154460460738e-02	nan	1.234062366564365298e+01	1.000000000000000000e+00
4.100000000000000000e+01	2.540599729237871784e+01	8.825093595216753783e+01	-3.111049442698571657e-03	8.838741301119776494e+01	1.782830542813075292e-01	nan	7.538600387683206172e+00	1.000000000000000000e+00
4.100000000000000000e+01	1.996118715677279738e+02	1.092650261944238395e+02	-2.254765935578194932e-03	5.848014189911469174e+01	3.005347329798161438e-01	nan	1.195523171228591153e+01	1.000000000000000000e+00
4.100000000000000000e+01	1.699349543723057252e+02	1.517536980559016797e+02	-2.044217246264374427e-03	5.112634297476269296e+01	3.661755622530631360e-01	nan	1.988069232498612848e+01	1.000000000000000000e+00
4.200000000000000000e+01	1.704395211727741923e+02	5.814856994446660821e+01	-2.827397052020473589e-02	9.672485569887520569e+02	6.283038532442386526e-03	nan	2.397400504534548915e+01	1.000000000000000000e+00
4.200000000000000000e+01	1.942588998955446016e+02	1.199548933391197494e+02	-4.530095030883039657e-03	1.379501813856119554e+02	1.298494974986285078e-01	nan	1.195523171228591153e+01	1.000000000000000000e+00
4.200000000000000000e+01	8.809479553020159415e+01	7.175327284108993453e+00	-2.021410909927228144e-03	5.032978987262230675e+01	3.382989294606347785e-01	nan	7.695518328438586408e+00	1.000000000000000000e+00
4.200000000000000000e+01	1.321541156210270742e+02	1.500416401203440557e+02	-3.834818131673665281e-03	1.136663611908829097e+02	1.150073062491444587e-01	nan	1.784402633862807619e+01	1.000000000000000000e+00
4.300000000000000000e+01	6.765725990106966492e+01	1.194332143038020178e+02	-7.117150760289452094e-02	2.465523673704602970e+03	5.365082232904216930e-03	nan	3.004120853692580440e+01	1.000000000000000000e+00
4.300000000000000000e+01	1.828423397287445766e+02	3.763216163838321648e+01	-2.838261119709589806e-03	7.885978079125935380e+01	2.400270111103538495e-01	nan	2.397400504534548915e+01	1.000000000000000000e+00
4.300000000000000000e+01	7.748183121628062509e+01	1.603374460084567659e+02	-2.484779142504372779e-03	6.651377478086281769e+01	3.168918342481525929e-01	nan	4.196115733379156154e+01	1.000000000000000000e+00
4.400000000000000000e+01	1.049797752777256363e+02	8.640319254124679560e+01	-2.229410700284634346e-03	5.759456382861639412e+01	2.789527964238112112e-01	nan	1.234062366564365298e+01	1.000000000000000000e+00
4.500000000000000000e+01	1.395938311570475605e+02	4.382189839346106908e+01	-2.270205728110294679e-03	5.901940495548803511e+01	3.232000029214519010e-01	nan	2.367316047895845088e+01	1.000000000000000000e+00
4.600000000000000000e+01	1.326797527758917568e+02	1.136959505569555375e+02	-2.488323456527938467e-03	6.663756644510449689e+01	3.021707857369284600e-01	nan	2.380930276559087133e+01	1.000000000000000000e+00
4.600000000000000000e+01	1.571430239448462274e+01	1.119791609241846544e+02	-2.620999326013367069e-03	7.127151439077506723e+01	2.560368327826924029e-01	nan	1.245986520810650511e+01	1.000000000000000000e+00
4.600000000000000000e+01	2.554561188091782498e+01	1.331935042593769367e+02	-2.599824088242162854e-03	7.053193039596482095e+01	2.510107158688481555e-01	nan	1.231671151909214323e+01	1.000000000000000000e+00
4.600000000000000000e+01	8.010908703578580514e+01	9.209411754904051861e+01	-2.158133024326408956e-03	5.510506033894778710e+01	3.355232958464695603e-01	nan	1.763780272965470886e+01	1.000000000000000000e+00
4.700000000000000000e+01	1.431283305096422787e+01	1.382458366318444689e+02	-2.496907616592726128e-03	6.693738397071641089e+01	3.153762233050244612e-01	nan	1.231671151909214323e+01	1.000000000000000000e+00
4.700000000000000000e+01	2.086304301855869880e+02	2.344515376627141379e+01	-2.476003355194864464e-03	6.620726432246325999e+01	2.511834588571035809e-01	nan	2.557994868160889723e+01	1.000000000000000000e+00
4.700000000000000000e+01	5.271175394830148520e+00	4.393623573076008171e+01	-1.860294835035080111e-03	4.470251562029134362e+01	3.712141641869841635e-01	nan	4.274625184513968179e+01	1.000000000000000000e+00
4.700000000000000000e+01	3.645028358028743298e+01	7.606945861645461093e+01	-2.510553697718757339e-03	6.741399836823781300e+01	2.844390710033639635e-01	nan	1.422863722156071731e+01	1.000000000000000000e+00
4.700000000000000000e+01	1.728677359077707649e+02	1.281509207361642382e+02	-2.234998345309021587e-03	5.778972257362646303e+01	3.023687072205923920e-01	nan	2.290756996813359336e+01	1.000000000000000000e+00
4.700000000000000000e+01	2.355317474920619603e+01	1.531640898948945448e+02	-2.817234068237424015e-03	7.812537247457858314e+01	2.592649509235419591e-01	nan	1.754816785652489131e+01	1.000000000000000000e+00
4.800000000000000000e+01	1.016728754479175620e+02	1.260514123537134026e+02	-5.472157650080596188e-03	1.708534452259367811e+02	1.013282421997627747e-01	nan	7.610556151788844481e+00	1.000000000000000000e+00
4.900000000000000000e+01	2.217217804612433838e+02	5.887545452869198925e+01	-4.495842671633800552e-03	1.367538549519283038e+02	1.137021535103105441e-01	nan	2.166842129352458102e+01	1.000000000000000000e+00
4.900000000000000000e+01	2.059295434965494209e+01	1.005141272956035436e+02	-7.179671869517846063e-03	2.304915093294740700e+02	4.668102364222592726e-02	nan	1.245986520810650511e+01	1.000000000000000000e+00
4.900000000000000000e+01	1.280671923918418713e+02	1.370541864682367361e+02	-2.697884822408968836e-03	7.395688128873530331e+01	2.353586687592199578e-01	nan	2.364534361351836367e+01	1.000000000000000000e+00
5.000000000000000000e+01	1.162710591021658928e+02	3.976396409895222206e+01	-2.262772654606319371e-03	5.875979123803244875e+01	2.913770571233623707e-01	nan	4.493781724760164131e+00	1.000000000000000000e+00
5.000000000000000000e+01	2.216731094854874584e+02	8.223365677876428492e+01	-2.621482999496438371e-03	7.128840757377773230e+01	2.217540817941644482e-01	nan	1.396635753603908192e+01	1.000000000000000000e+00
5.000000000000000000e+01	9.558470714852769845e+01	1.306181148509027423e+02	-2.867805905822752490e-03	7.989168660386383181e+01	3.225681086923446461e-01	nan	7.610556151788844481e+00	1.000000000000000000e+00
5.100000000000000000e+01	1.953565661345591025e+02	7.511796123017646210e+01	-4.691103537679442922e-03	1.435736986250194036e+02	1.394939144602506120e-01	nan	1.351918686891873200e+01	1.000000000000000000e+00
5.100000000000000000e+01	1.747793327857621364e+02	5.584334450200688416e+00	-4.289388848601708749e-03	1.295430767386340563e+02	1.479121683467399251e-01	nan	3.155738133729333939e+01	1.000000000000000000e+00
5.100000000000000000e+01	1.827917590968493471e+02	3.759523537013566852e+01	2.431272111400126484e-03	-6.464494363752001505e+01	2.155960873504544351e-01	nan	2.269923350582818600e+01	1.000000000000000000e+00
5.100000000000000000e+01	8.928437202831776176e+01	7.703071054942608953e+01	-3.044596850881225395e-03	8.606643442985674142e+01	2.188802041291459943e-01	nan	9.674232107562586336e+00	1.000000000000000000e+00
5.200000000000000000e+01	2.027827343909772821e+02	4.834772850157636981e+01	-2.621393869129367508e-03	7.128529453232575008e+01	2.710551872107490601e-01	nan	1.723762645510322500e+01	1.000000000000000000e+00
5.200000000000000000e+01	1.175792559666829362e+02	9.281890039239164025e+01	-3.123617694679806274e-03	8.882638225010302335e+01	2.254218582614897493e-01	nan	1.631196893813804039e+01	1.000000000000000000e+00
5.300000000000000000e+01	1.074055715902207453e+02	1.631967847714523145e+01	-9.615759829581927223e-03	3.155763468496198811e+02	6.665513424877367310e-02	nan	1.908016848814034105e+01	1.000000000000000000e+00
5.300000000000000000e+01	1.922177625146574940e+02	6.196819600670432493e+01	-2.656962849602818345e-03	7.252760637572126257e+01	2.827584421472330023e-01	nan	1.351918686891873200e+01	1.000000000000000000e+00
5.300000000000000000e+01	8.335837928652136952e+01	8.467749921494910836e+01	-2.448655671074066210e-03	6.525209632437949381e+01	2.299513178280979675e-01	nan	9.674232107562586336e+00	1.000000000000000000e+00
5.300000000000000000e+01	1.738968593896174184e+02	8.524296761965229052e+01	-2.328792207700692250e-03	6.106564514818419553e+01	2.762744987175712597e-01	nan	2.372835367162715769e+01	1.000000000000000000e+00
5.300000000000000000e+01	1.266917966413252650e+01	4.956688084243950243e+01	-2.825534451724242418e-03	7.841527858302313803e+01	2.363677575007139264e-01	nan	2.149976503436344188e+01	1.000000000000000000e+00
5.300000000000000000e+01	2.183350805150506915e+02	9.579524611840292891e+01	-2.925554548316501059e-03	8.190866380014713855e+01	2.375552499095635595e-01	nan	1.276855219882473591e+01	1.000000000000000000e+00
5.400000000000000000e+01	1.328161871138965182e+02	1.138906521150502442e+02	3.040782663175403168e-03	-8.593321693256544336e+01	2.459332542780952036e-01	nan	1.002280507109868068e+01	1.000000000000000000e+00
5.400000000000000000e+01	1.481469479046036213e+02	2.251313808215263279e+01	-2.596296287123438414e-03	7.040871547519398632e+01	3.313718100118404619e-01	nan	2.108952214603704789e+01	1.000000000000000000e+00
5.400000000000000000e+01	1.279395686945486688e+02	8.021952537536783723e+01	-2.283382400238744957e-03	5.947962438331030910e+01	3.749770027113443760e-01	nan	1.631196893813804039e+01	1.000000000000000000e+00
5.500000000000000000e+01	3.413798856104882162e+01	4.841356341842966771e+01	-3.039768277834005786e-02	1.041423100513129839e+03	7.012051429053034468e-03	nan	2.084205727407052677e+01	1.000000000000000000e+00
5.500000000000000000e+01	2.090015671013846088e+02	1.045085378391607804e+02	-4.699199013802542700e-03	1.438564479681769797e+02	8.997453322429083133e-02	nan	1.276855219882473591e+01	1.000000000000000000e+00
5.500000000000000000e+01	5.883472519413749069e+01	3.116085572193476949e+01	-2.496098926183885642e-03	6.690913897580314540e+01	2.597078597408678524e-01	nan	2.572115177358331195e+01	1.000000000000000000e+00
5.500000000000000000e+01	1.118751971908039593e+02	3.883097307754534455e+01	-1.967037830090184129e-03	4.843071038976032128e+01	3.568696123710891621e-01	nan	4.493781724760164131e+00	1.000000000000000000e+00
5.500000000000000000e+01	7.371598818084116544e+01	1.190443152878365964e+02	-2.318394414083592165e-03	6.070248314624412700e+01	3.089825441954151541e-01	nan	2.093928562559822382e+01	1.000000000000000000e+00
5.600000000000000000e+01	1.507501019255010704e+02	4.344138534492341108e+01	-7.907969433459798372e-03	2.559286367691125577e+02	3.904925466977648973e-02	nan	1.960152271707478988e+01	1.000000000000000000e+00
5.600000000000000000e+01	4.539867312883752959e+01	1.143669306837234672e+02	-2.793195667644595911e-03	7.728578726985092828e+01	2.233121280346260784e-01	nan	2.204072059133450523e+01	1.000000000000000000e+00
5.600000000000000000e+01	8.994099973673759507e+01	5.098725108912988446e+01	-2.294277527712950109e-03	5.986015668185655869e+01	2.779499835279373166e-01	nan	2.056119473878414183e+01	1.000000000000000000e+00
5.600000000000000000e+01	2.978958267643059443e+01	2.803017023480457937e+01	-2.218406532333221364e-03	5.721022309152505869e+01	2.761019864624344455e-01	nan	1.309069656480502175e+01	1.000000000000000000e+00
5.700000000000000000e+01	1.050794725331791142e+02	3.707361136123680012e+01	-2.387554524762250645e-03	6.311802678688268742e+01	2.866561634035581507e-01	nan	7.019273026759767831e+00	1.000000000000000000e+00
5.700000000000000000e+01	1.331882068094079443e+02	1.038747536112018253e+02	-2.486780291993269040e-03	6.658366859500563351e+01	3.364765777191150997e-01	nan	1.002280507109868068e+01	1.000000000000000000e+00
5.900000000000000000e+01	1.782757759391982972e+02	1.574211629028074242e+02	-9.134011408257172032e-03	2.987504001572330594e+02	4.147592966701951767e-02	nan	1.823587302238718522e+01	1.000000000000000000e+00
5.900000000000000000e+01	7.220569557082295375e+01	9.188263709486449216e+00	-2.337438153225014116e-03	6.136762064422728713e+01	3.131072711971037981e-01	nan	7.551593659332927366e+00	1.000000000000000000e+00
5.900000000000000000e+01	1.508328344249275972e+02	1.504064983465192427e+02	-2.997639201631770601e-03	8.442635245325489279e+01	2.764712958676102117e-01	nan	2.832526359617731870e+01	1.000000000000000000e+00
5.900000000000000000e+01	9.304838639835535830e+00	1.605010437797988061e+02	-2.196586387902899843e-03	5.644811454948735729e+01	3.355868002841592146e-01	nan	2.943960462956659896e+01	1.000000000000000000e+00
6.000000000000000000e+01	1.773393904683183564e+02	7.942908257161589347e+01	-1.983444757008858902e-02	6.724827477364107153e+02	2.169585491564973712e-02	nan	3.493680636809423845e+01	1.000000000000000000e+00
6.000000000000000000e+01	2.605508486760547626e+01	1.038019433498360087e+02	-2.398546685170374615e-02	8.174647052474717839e+02	5.998926708002505492e-03	nan	2.204072059133450523e+01	1.000000000000000000e+00
6.000000000000000000e+01	1.702712425509022864e+02	4.521473288878198105e+01	-2.882031783619825888e-03	8.038855146292812037e+01	2.561988349720718539e-01	nan	4.527040298691119347e+00	1.000000000000000000e+00
6.000000000000000000e+01	1.203385381213297762e+02	7.127402376221886016e+01	-2.896607239831256678e-03	8.089762598891483947e+01	3.649726017398819966e-01	nan	3.352878878567802445e+01	1.000000000000000000e+00
6.100000000000000000e+01	1.829697211884213175e+02	1.279901584985802714e+02	-3.479513801979087790e-03	1.012567061792994139e+02	2.296025457402560699e-01	nan	1.472373339843498030e+01	1.000000000000000000e+00
6.100000000000000000e+01	3.924562407402266473e+01	3.708277304498149363e+01	-2.987252484864270398e-03	8.406357733059172688e+01	2.105151534480786957e-01	nan	6.538605865544958817e+00	1.000000000000000000e+00
6.100000000000000000e+01	1.878300873583299051e+02	1.418885456669749487e+02	-4.822182819719441141e-03	1.481518828275049486e+02	1.006245504899477838e-01	nan	1.472373339843498030e+01	1.000000000000000000e+00
6.100000000000000000e+01	1.943092843495620059e+02	1.180716661701478216e+02	-1.944775307459203212e-03	4.765315097815526713e+01	3.437087391324745722e-01	nan	9.304670222610859298e+00	1.000000000000000000e+00
6.200000000000000000e+01	2.648002719925580806e+01	1.365907276235126631e+02	-3.041934767190743270e-03	8.597345627718620165e+01	2.347076998151128580e-01	nan	1.837695025338316057e+01	1.000000000000000000e+00
6.200000000000000000e+01	2.022449977975439879e+02	1.132135451318183783e+02	-3.101050726568507342e-03	8.803818952202860260e+01	2.085946844721732196e-01	nan	9.304670222610859298e+00	1.000000000000000000e+00
6.200000000000000000e+01	6.372841496187938937e+00	7.342581315242647122e+01	-2.648635892578855323e-03	7.223677213778081807e+01	2.630506100251467361e-01	nan	3.350611180914765441e+01	1.000000000000000000e+00
6.200000000000000000e+01	8.773097175679878035e+01	1.549345344019895379e+02	-2.530803162468677273e-03	6.812124804327481797e+01	2.211840148256050131e-01	nan	2.535579087107544183e+01	1.000000000000000000e+00
6.300000000000000000e+01	7.099682507376243734e+01	3.886682543532125322e+01	-2.767888061611503258e-03	7.640187273858215633e+01	2.088283441227586357e-01	nan	2.231971662415142532e+01	1.000000000000000000e+00
6.300000000000000000e+01	1.743144785119882556e+02	4.317847729850000604e+01	-2.835369884636880153e-03	7.875879910651444504e+01	2.610646814483613687e-01	nan	4.527040298691119347e+00	1.000000000000000000e+00
6.300000000000000000e+01	1.429727490559944840e+02	1.177244490952367926e+02	-2.802504808519575008e-03	7.761092607919790964e+01	2.253124650660355277e-01	nan	3.361394480375916771e+01	1.000000000000000000e+00
6.300000000000000000e+01	1.976631034977251318e+02	1.555579806707830244e+02	-2.622442480901478797e-03	7.132191922064343714e+01	2.822114489805228610e-01	nan	1.683869530934450154e+01	1.000000000000000000e+00
6.400000000000000000e+01	2.081315026341696637e+02	4.096706855139804304e+01	-1.857589321534482618e-03	4.460802060189273277e+01	3.511194455748744003e-01	nan	3.388925270829910374e+01	1.000000000000000000e+00
6.400000000000000000e+01	6.119150034524216863e+01	9.568431286991209106e+01	-2.703616808020282893e-03	7.415708139332990356e+01	2.274807767324410479e-01	nan	1.678884807926245415e+01	1.000000000000000000e+00
6.400000000000000000e+01	7.053160558841479144e+01	1.655195772312375624e+01	-2.685747409043531299e-03	7.353295987824323277e+01	2.689979069887731278e-01	nan	7.551593659332927366e+00	1.000000000000000000e+00
6.400000000000000000e+01	9.901364187615047285e+01	1.149788320493908316e+02	-2.339670481732150989e-03	6.144558880934901168e+01	3.487991506185222912e-01	nan	3.554121386058194076e+01	1.000000000000000000e+00
6.400000000000000000e+01	1.166226702389621117e+01	1.257212159509099507e+02	-2.938602043255173542e-03	8.236437147782585555e+01	2.365734828742657170e-01	nan	1.837695025338316057e+01	1.000000000000000000e+00
6.500000000000000000e+01	1.067353805260247590e+01	3.585773332253668144e+01	1.907479613976396969e-03	-4.635053051772564459e+01	3.382495938632884558e-01	nan	2.859833599944239424e+01	1.000000000000000000e+00
6.700000000000000000e+01	1.434735340214514281e+02	2.015913312482149067e+01	-5.449295149605695721e-03	1.700549304883326442e+02	8.164274196606491341e-02	nan	7.647821477288329284e+00	1.000000000000000000e+00
6.700000000000000000e+01	1.320576259654264462e+01	1.062278057413444685e+02	-3.015598787058507754e-03	8.505362389542520418e+01	1.895844192290232488e-01	nan	1.955442201092046872e+01	1.000000000000000000e+00
7.000000000000000000e+01	8.926392365621276781e+01	1.041909483512891939e+02	-4.749365388969570279e-03	1.456086005792628839e+02	9.278676356908632794e-02	nan	1.743610309692649452e+01	1.000000000000000000e+00
7.000000000000000000e+01	8.479091849321548580e+01	1.210435420987943331e+02	2.518544937699322434e-03	-6.769310707304542518e+01	2.720673996773088632e-01	nan	1.743610309692649452e+01	1.000000000000000000e+00
7.100000000000000000e+01	5.665386176570286381e+01	5.909048126934523282e+01	-5.456948426183732409e-02	1.885667575880302138e+03	3.749693990831470813e-03	nan	2.881284662566550026e+01	1.000000000000000000e+00
7.100000000000000000e+01	1.278466359570924169e+02	3.680185939891464386e+01	-4.430635643267152694e-03	1.344763799573054257e+02	9.103830504164822646e-02	nan	1.956201125813668185e+01	1.000000000000000000e+00
7.100000000000000000e+01	1.562445990540310561e+02	1.223271946859523212e+02	-2.763210027201063335e-03	7.623848381164231114e+01	2.060865519969337090e-01	nan	3.437286368458607200e+01	1.000000000000000000e+00
7.100000000000000000e+01	1.239174270360293377e+02	1.616712622784621445e+01	2.941116348425194208e-03	-8.245218819478120054e+01	2.188062117417928221e-01	nan	1.625451486864434258e+01	1.000000000000000000e+00
7.200000000000000000e+01	2.267180762895566204e+02	1.503218998012907264e+02	-6.895897040162933533e-03	2.205801532356921655e+02	5.707350522902898682e-02	nan	1.285473118640751089e+01	1.000000000000000000e+00
7.200000000000000000e+01	1.089764570512032975e+02	2.876055698284533690e+01	-2.739671701834580416e-03	7.541636465086666874e+01	2.103649176833521928e-01	nan	1.186675971579460764e+01	1.000000000000000000e+00
7.200000000000000000e+01	1.005833227844985487e+02	1.369954804774992567e+02	-2.683173749741054898e-03	7.344307010941170688e+01	2.861896131277049671e-01	nan	2.244692342699406140e+01	1.000000000000000000e+00
7.300000000000000000e+01	6.177562122455439919e+01	2.039721834904830899e+01	-2.373529737295196774e-03	6.262818537620658788e+01	3.154145743836966886e-01	nan	2.122264705113469674e+01	1.000000000000000000e+00
7.300000000000000000e+01	3.305372816495992794e+01	1.644208425123330031e+01	-2.329856903245392484e-03	6.110283159174219492e+01	2.922634939523456321e-01	nan	2.899293408157373619e+01	1.000000000000000000e+00
7.300000000000000000e+01	1.087766138908130529e+02	7.320461045694145241e+01	-2.170138032467757924e-03	5.552435725428077973e+01	2.796827361125827638e-01	nan	2.129351357640768327e+01	1.000000000000000000e+00
7.400000000000000000e+01	1.076824845303698339e+02	1.696455675956059750e+01	-4.445227931206519392e-03	1.349860423622440351e+02	1.861339293832702246e-01	nan	1.186675971579460764e+01	1.000000000000000000e+00
7.400000000000000000e+01	1.470441620534943183e+02	3.304323248986470674e+01	-1.161382646746445674e-01	4.036070091559350203e+03	3.120982496706004028e-03	nan	1.956201125813668185e+01	1.000000000000000000e+00
7.400000000000000000e+01	6.914814525888689900e+01	8.505339733565166682e+01	-4.950709456590620533e-03	1.526409112182973047e+02	1.298870210409142079e-01	nan	2.672966081204362609e+01	1.000000000000000000e+00
7.400000000000000000e+01	8.281146552849357079e+01	1.758759163407953707e+01	-2.442691417616577911e-03	6.504378383949449471e+01	2.889653677979799884e-01	nan	2.122264705113469674e+01	1.000000000000000000e+00
7.400000000000000000e+01	1.206990350088113573e+01	1.305070501344781349e+02	-2.300025534562813966e-03	6.006091635757552893e+01	3.148727341693390303e-01	nan	4.329149268142778340e+01	1.000000000000000000e+00
7.500000000000000000e+01	1.827290257987016560e+02	8.989811043005401814e+01	-2.183746826690997206e-03	5.599966933837274752e+01	3.317486503959031774e-01	nan	6.179738454935021608e+00	1.000000000000000000e+00
7.500000000000000000e+01	4.702803035638285678e+01	1.049711400206645919e+02	-4.084522763483484052e-03	1.223877531824132205e+02	1.500466025293700767e-01	nan	2.976602017345226514e+01	1.000000000000000000e+00
7.500000000000000000e+01	1.986210208695412121e+02	5.534511160170811905e+01	-2.216406446041564986e-03	5.714036641149476026e+01	2.895141701234399401e-01	nan	2.789923734712519376e+01	1.000000000000000000e+00
7.500000000000000000e+01	1.988480325250337444e+02	1.542134551913992482e+02	-1.689898177788193897e-03	3.875110001728252485e+01	3.638877223804117822e-01	nan	1.354131164326179970e+01	1.000000000000000000e+00
7.600000000000000000e+01	2.176665080149681444e+02	1.193883959479357770e+01	-1.108521756012273707e-01	3.851443740909479402e+03	3.365095032012432874e-03	nan	2.539189633764755882e+01	1.000000000000000000e+00
7.600000000000000000e+01	1.131975118235949651e+02	1.163452718556462315e+02	-8.756668467876310702e-02	3.038155286553920632e+03	4.447770843097442750e-03	nan	2.419811730775998271e+01	1.000000000000000000e+00
7.600000000000000000e+01	1.818055730342934737e+02	1.453082818460386250e+02	-2.536996472060265139e-03	6.833756073351869986e+01	3.568071220267564625e-01	nan	1.922882049956378481e+01	1.000000000000000000e+00
7.700000000000000000e+01	2.153740923659755140e+02	7.765434825352087955e+01	-1.791742778552207760e-03	4.230820938704530931e+01	3.560745949140633471e-01	nan	2.789923734712519376e+01	1.000000000000000000e+00
7.700000000000000000e+01	2.254583709223286121e+02	1.375290402201581799e+02	-2.855234142026975581e-03	7.945259470839827998e+01	2.601383915707987660e-01	nan	8.810555737007828014e+00	1.000000000000000000e+00
7.800000000000000000e+01	1.690207676530540368e+02	5.764103641337823092e+01	-1.868544694634455402e-03	4.499065708935324182e+01	3.462735675089227971e-01	nan	2.336423204852512114e+01	1.000000000000000000e+00
7.800000000000000000e+01	1.781933673469813755e+02	8.570085301827414526e+01	-2.512375526231135775e-03	6.747762906856820564e+01	3.188495853532488100e-01	nan	6.179738454935021608e+00	1.000000000000000000e+00
8.000000000000000000e+01	3.137848561811619419e+01	3.428015162656274839e+01	-9.627969036510564127e-02	3.342472981681423335e+03	3.269202080076305528e-03	nan	5.519008320758560870e+01	1.000000000000000000e+00
8.100000000000000000e+01	1.251252940498137605e+02	1.502860509930212913e+02	-3.799185379626892484e-02	1.306663443946246844e+03	7.035757477631521262e-03	nan	2.080366511173063060e+01	1.000000000000000000e+00
8.100000000000000000e+01	1.858651042905983957e+02	4.144981464173884689e+01	-2.981163942869182685e-03	8.385092384070172500e+01	1.706001652620955378e-01	nan	1.834446580403517046e+01	1.000000000000000000e+00
8.100000000000000000e+01	2.241341330506942313e+02	1.288185702871263913e+02	-2.328919926993380102e-03	6.107010597859946444e+01	2.743006465516258929e-01	nan	8.810555737007828014e+00	1.000000000000000000e+00
8.100000000000000000e+01	1.973042585747836881e+02	2.710878347595369675e+01	-3.930249311437354447e-03	1.169994700759724822e+02	2.045061048809294624e-01	nan	1.088018951098970355e+01	1.000000000000000000e+00
8.200000000000000000e+01	1.017476491892554122e+02	7.245838067288022444e+01	-1.005778901543583487e-01	3.492595488213606131e+03	3.578200966344202705e-03	nan	2.197972845234409789e+01	1.000000000000000000e+00
8.200000000000000000e+01	1.303050544116966023e+02	1.245636174671265479e+02	-2.946821537488699457e-03	8.265145238082368451e+01	2.344457186385693337e-01	nan	1.515068532960314585e+01	1.000000000000000000e+00
8.200000000000000000e+01	1.632974656594082887e+02	1.042197974686245061e+02	-2.798501587949233250e-03	7.747110626260315769e+01	2.495954588616269287e-01	nan	1.470285386491106649e+01	1.000000000000000000e+00
8.300000000000000000e+01	2.081844450411705338e+02	2.711692299085848745e+01	-7.955273859530857805e-02	2.758253529481075930e+03	4.287999206188830570e-03	nan	1.088018951098970355e+01	1.000000000000000000e+00
8.300000000000000000e+01	1.826133165503473776e+01	1.558159817744592885e+02	-2.642978946919850077e-03	7.203919294107393512e+01	2.495164381632430928e-01	nan	3.219906823225402803e+01	1.000000000000000000e+00
8.400000000000000000e+01	1.074581638683641813e+02	8.927113599199817173e+00	-2.991327445347967493e-03	8.420590279516454757e+01	2.513385253520513674e-01	nan	7.746569664177088477e+00	1.000000000000000000e+00
8.400000000000000000e+01	2.091825763705212182e+02	9.080518771493849783e+01	-2.883334472244882939e-03	8.043405025107507811e+01	2.685825095712383037e-01	nan	2.022782224456434008e+01	1.000000000000000000e+00
8.400000000000000000e+01	1.068003749006502403e+02	1.664570513107288008e+01	2.327780306158426515e-03	-6.103030263193621607e+01	3.169887662303848552e-01	nan	7.746569664177088477e+00	1.000000000000000000e+00
8.400000000000000000e+01	6.755204078247102473e+01	7.925121395137094282e+01	-2.771172707596163652e-03	7.651659502057589179e+01	2.162634787092175825e-01	nan	1.288441471347474909e+01	1.000000000000000000e+00
8.500000000000000000e+01	1.948688349390286589e+02	7.651247632101238594e+01	-1.119548575243122825e-02	3.707511704501845884e+02	5.516985172059352127e-02	nan	2.022782224456434008e+01	1.000000000000000000e+00
8.500000000000000000e+01	1.487031109867600378e+02	1.060026949591944003e+02	-4.621967661694671541e-03	1.411590014254886967e+02	1.069317020817677211e-01	nan	1.470285386491106649e+01	1.000000000000000000e+00
8.500000000000000000e+01	1.167139013469455193e+02	1.312586771626900770e+02	-2.260397665577175332e-03	5.867684039267317786e+01	3.686299103732419979e-01	nan	1.515068532960314585e+01	1.000000000000000000e+00
8.500000000000000000e+01	7.771667416419451513e+01	7.133361515350570414e+01	-2.194661995775156870e-03	5.638090162688428819e+01	3.309913609259316214e-01	nan	1.288441471347474909e+01	1.000000000000000000e+00
8.600000000000000000e+01	4.745411149782724891e+01	4.641597827428972778e+01	-1.013005569733971267e-01	3.517835951565962660e+03	6.559008839593261087e-03	nan	3.849778517655280297e+01	1.000000000000000000e+00
8.600000000000000000e+01	1.742713867207216651e+02	7.304352501722030411e+01	-2.724130733207130815e-03	7.487356783390056592e+01	2.175837515205250039e-01	nan	1.331696317271057595e+01	1.000000000000000000e+00
8.600000000000000000e+01	8.104569367345006015e+01	9.009380201399663335e+00	1.834206895916972672e-03	-4.379134652562481023e+01	3.586502512704327073e-01	nan	2.641259831199998231e+01	1.000000000000000000e+00
8.800000000000000000e+01	4.320705431844724131e+01	1.354569318009104677e+02	-6.814292967261870171e-02	2.359745037900402167e+03	3.872755787672987893e-03	nan	2.405224575574595747e+01	1.000000000000000000e+00
8.800000000000000000e+01	1.217613578952502564e+02	5.996956389671609600e+01	-3.246505156204764191e-03	9.311845210493666514e+01	2.013809126638327340e-01	nan	3.721307473514156783e+01	1.000000000000000000e+00
8.800000000000000000e+01	1.829505853559150452e+01	7.372879580980231218e+00	-2.156187249165337182e-03	5.503710057470915729e+01	3.265596091166642623e-01	nan	4.198514710238762859e+01	1.000000000000000000e+00
8.900000000000000000e+01	7.565704006641419710e+01	1.396827207612917050e+02	-2.208766986317373723e-03	5.687354427697815140e+01	3.058885607047820976e-01	nan	3.272398000520319528e+01	1.000000000000000000e+00
9.000000000000000000e+01	1.590671179708909904e+02	1.253101468972603953e+02	-6.295928178413223719e-02	2.178696633415895576e+03	4.570907665312318180e-03	nan	1.589251689912256182e+01	1.000000000000000000e+00
9.000000000000000000e+01	1.191502711016783280e+02	1.520870621261746010e+02	-1.441505617243813431e-01	5.014450914467000985e+03	3.888043920040495927e-03	nan	1.064531248078539605e+01	1.000000000000000000e+00
9.000000000000000000e+01	1.710424065543930965e+02	3.991692465261309053e+01	-3.717248137398431861e-03	1.095600136270250147e+02	1.605301172134415699e-01	nan	8.689076721313895746e+00	1.000000000000000000e+00
9.000000000000000000e+01	1.739563071405282528e+02	5.973028976047392291e+01	-2.363484282661078035e-03	6.227732945910845785e+01	3.091644710561720633e-01	nan	1.133741207661755901e+01	1.000000000000000000e+00
9.000000000000000000e+01	1.606422382562289215e+02	9.189823584659947642e+01	-2.486442082056146766e-03	6.657185599298981060e+01	2.835416150941806324e-01	nan	1.847913761016561907e+01	1.000000000000000000e+00
9.000000000000000000e+01	1.752475200238513651e+02	1.588158200084965870e+02	-2.858010260159895167e-03	7.954955572300384858e+01	2.236485241469551299e-01	nan	2.773263920434983376e+01	1.000000000000000000e+00
9.100000000000000000e+01	1.544173627205904040e+02	1.405072475911821925e+02	-3.380467285945253867e-03	9.779732504781777891e+01	2.155429027970314770e-01	nan	1.589251689912256182e+01	1.000000000000000000e+00
9.100000000000000000e+01	1.099457695355132785e+02	1.467391813559974594e+02	-9.544634487291045813e-03	3.130921638925212278e+02	2.493429608381148022e-01	nan	1.064531248078539605e+01	1.000000000000000000e+00
9.100000000000000000e+01	2.025050564258213370e+01	1.579280813934631453e+02	-3.449667249724687988e-03	1.002142606310543727e+02	2.267150754749545083e-01	nan	7.732587522351876963e+00	1.000000000000000000e+00
9.200000000000000000e+01	1.889741977145463636e+02	7.632049228699068522e+01	-2.691021253933687483e-03	7.371715857834828967e+01	2.718278962063407356e-01	nan	2.237793237017274350e+01	1.000000000000000000e+00
9.200000000000000000e+01	1.745977604438671804e+01	1.193847744516602774e+02	-2.440087662226176745e-03	6.495284290962402451e+01	2.829668600702015535e-01	nan	2.778649820591919450e+01	1.000000000000000000e+00
9.200000000000000000e+01	1.747961071950873020e+02	1.286846953956595030e+02	-2.072644932148762480e-03	5.211923201415652329e+01	3.146085983343761550e-01	nan	1.149589519025677120e+01	1.000000000000000000e+00
9.300000000000000000e+01	2.201858709653168589e+01	4.919258680454877464e+01	-5.623851913063507638e-03	1.761516454265156426e+02	7.543270181434347244e-02	nan	3.157889278339445482e+01	1.000000000000000000e+00
9.300000000000000000e+01	1.212482672749343777e+02	1.271107805524027867e+02	-2.731931946899713963e-03	7.514603952226929096e+01	2.318788767640629356e-01	nan	1.849466681963401982e+01	1.000000000000000000e+00
9.300000000000000000e+01	3.246243450841301836e+01	1.569758460633127299e+02	2.508273978538059709e-03	-6.733437499697164696e+01	3.428670939312179478e-01	nan	7.021998568700206000e+00	1.000000000000000000e+00
9.400000000000000000e+01	1.575023012413749939e+02	1.214808655958525918e+01	-4.346951785299278670e-03	1.315535678195744822e+02	1.111769889414897516e-01	nan	1.303025494571362231e+01	1.000000000000000000e+00
9.400000000000000000e+01	2.646395796750937635e+01	1.533252648647833212e+02	-2.351741167821685442e-03	6.186717964741453102e+01	3.394209129993315255e-01	nan	7.021998568700206000e+00	1.000000000000000000e+00
9.400000000000000000e+01	2.262937959461709454e+02	1.472272214802003134e+02	-2.519133698075426246e-03	6.771367060841865282e+01	2.902516167353418330e-01	nan	5.234518030714588832e+01	1.000000000000000000e+00
9.500000000000000000e+01	4.913112140301445407e+01	8.722267265510103229e+00	-1.005544650438384632e-02	3.309332099426546847e+02	2.597653794569543262e-02	nan	1.850175888757739884e+01	1.000000000000000000e+00
9.500000000000000000e+01	1.761223032683506062e+02	1.172655531248657041e+02	-2.528817368164099511e-03	6.805189053709142399e+01	3.119844566723268819e-01	nan	1.149589519025677120e+01	1.000000000000000000e+00
9.600000000000000000e+01	2.257579613505295697e+02	5.089391057756022008e+01	-5.081957239559976684e-03	1.572249806246143464e+02	9.342611879794360252e-02	nan	2.850776639419354197e+01	1.000000000000000000e+00
9.600000000000000000e+01	5.210646994625990658e+01	5.878142276342057215e+01	-9.184943141847973572e-03	3.005292843142233323e+02	3.390617065969325772e-02	nan	2.518372637815191339e+01	1.000000000000000000e+00
9.600000000000000000e+01	4.924228240487416031e+01	2.722369221511100790e+01	-2.330305951132131785e-03	6.111851541232187657e+01	3.011548495883399346e-01	nan	1.850175888757739884e+01	1.000000000000000000e+00
9.600000000000000000e+01	1.501653889074976291e+02	9.753312588503415270e+01	-3.940785893546252215e-03	1.173674795203973389e+02	1.368328524195181473e-01	nan	4.075492537364801215e+00	1.000000000000000000e+00
9.600000000000000000e+01	8.716848874171245143e+01	1.069606732540097624e+02	-1.986920417661848775e-03	4.912514620683592881e+01	3.506763134272474769e-01	nan	9.806357569220779169e+00	1.000000000000000000e+00
9.700000000000000000e+01	1.017034271147319657e+02	1.074453588958121344e+02	-8.244411435101049040e-03	2.676794903975035140e+02	4.518230814785983984e-02	nan	7.409359016982918433e+00	1.000000000000000000e+00
9.700000000000000000e+01	8.308434101539241112e+01	1.158760748784464596e+02	-2.690981860182697048e-03	7.371578267938352269e+01	2.189683358941009184e-01	nan	9.806357569220779169e+00	1.000000000000000000e+00
9.700000000000000000e+01	1.827125312085475457e+02	3.673980823834972398e+01	-2.619027825171269322e-03	7.120265610996968064e+01	2.933693455871478895e-01	nan	2.542122830049012805e+01	1.000000000000000000e+00
9.800000000000000000e+01	1.358742874318756719e+02	1.157912295393096258e+02	-2.777846381346686482e-03	7.674968530961076851e+01	2.600392869622517589e-01	nan	1.451534043310368993e+01	1.000000000000000000e+00
9.800000000000000000e+01	4.429940675322842480e+01	1.161619892372351899e+02	-2.398430256636681964e-03	6.349788165855338207e+01	2.828380511650555595e-01	nan	1.988146550148459113e+01	1.000000000000000000e+00
1.000000000000000000e+02	1.597290788481293760e+02	9.174309577036240171e+00	-5.697030707572804664e-03	1.787075489664600241e+02	1.000175176744163563e-01	nan	3.589005153034036510e+01	1.000000000000000000e+00
1.000000000000000000e+02	1.198324393910259715e+02	1.558975014419740432e+02	-2.496236027509796725e-03	6.691392749092663905e+01	3.054230855735909911e-01	nan	1.413592078422877307e+01	1.000000000000000000e+00
1.000000000000000000e+02	1.461654370947830728e+02	9.675208496544176739e+01	-3.090914183733571921e-03	8.768415218254608590e+01	2.920397403464346509e-01	nan	4.075492537364801215e+00	1.000000000000000000e+00
1.000000000000000000e+02	1.668811505324017830e+01	1.229257688710794696e+02	-3.474437083310741910e-03	1.010793924738368474e+02	1.855443990511090879e-01	nan	2.842766512179722582e+01	1.000000000000000000e+00
1.010000000000000000e+02	2.070468884340282330e+02	2.938604003909730977e+01	-1.424540170924734617e-02	4.772750759453594469e+02	1.745887101015586307e-02	nan	2.542122830049012805e+01	1.000000000000000000e+00
1.010000000000000000e+02	1.715464337114888735e+02	1.362940361360219867e+02	-6.669340846659746469e-02	2.309117852709158342e+03	4.688668495751224796e-03	nan	2.675619555748128420e+01	1.000000000000000000e+00
1.010000000000000000e+02	8.515001541747157887e+01	1.570548195483242182e+02	-5.981556870122914545e-03	1.886451467493290295e+02	7.885400982910872880e-02	nan	6.427640391400185393e+00	1.000000000000000000e+00
1.010000000000000000e+02	1.465418314432433533e+02	6.941610668915187432e+01	-2.646101655455610456e-03	7.214825926082248486e+01	3.113021417386997447e-01	nan	1.367666740899915467e+01	1.000000000000000000e+00
1.010000000000000000e+02	1.170780732612906263e+02	8.320120782873860321e+01	-2.456991095008768597e-03	6.554322628469793699e+01	3.023409038841530228e-01	nan	1.282663932746531188e+01	1.000000000000000000e+00
1.020000000000000000e+02	1.216576362202332575e+02	1.252577881208874118e+02	-1.628319822439392578e-02	5.484488546564554099e+02	1.377982164823365885e-02	nan	6.432157084245236689e+00	1.000000000000000000e+00
1.020000000000000000e+02	2.113393081280187857e+02	6.483534073471179227e+01	-7.925849382539776333e-03	2.565531267658934667e+02	3.942617404766191047e-02	nan	3.100918740861210310e+01	1.000000000000000000e+00
1.020000000000000000e+02	1.255479653315449013e+02	1.429685796137144962e+02	-4.701792909564583151e-03	1.439470445324535604e+02	1.099036024258714939e-01	nan	1.169069171923480077e+01	1.000000000000000000e+00
1.020000000000000000e+02	1.006251623271182183e+02	1.001148782778486463e+02	-3.235795587214776881e-03	9.274440077659305359e+01	2.218591668126973504e-01	nan	7.409359016982918433e+00	1.000000000000000000e+00
1.030000000000000000e+02	6.133265916657024519e+01	1.059081615270526697e+02	-4.940471641261980247e-03	1.522833367513327687e+02	1.153263172011550486e-01	nan	1.095523969946210130e+01	1.000000000000000000e+00
1.030000000000000000e+02	1.491573711982837267e+02	1.216439890203990046e+02	-4.825850598849492148e-03	1.482799867369105868e+02	1.140427942922507265e-01	nan	1.451534043310368993e+01	1.000000000000000000e+00
1.030000000000000000e+02	1.876620277010695048e+01	5.525887002815986904e+01	2.691719150954455936e-03	-7.374153391109133793e+01	2.050772320293936524e-01	nan	1.865099973999682703e+01	1.000000000000000000e+00
1.030000000000000000e+02	1.784791413772700253e+02	6.781401992906270948e+01	-2.793046640619574299e-03	7.728058222782537712e+01	2.614852201567445800e-01	nan	2.261210927944454596e+01	1.000000000000000000e+00
1.030000000000000000e+02	5.546176269201754394e+01	5.325845332896330575e+01	-2.135070636729274104e-03	5.429956417719292716e+01	3.414022718877974816e-01	nan	2.345217556794396074e+01	1.000000000000000000e+00
1.030000000000000000e+02	3.204202368556018854e+01	6.835896049815953290e+01	-2.407759080118178786e-03	6.382370791901254847e+01	2.711235134921516909e-01	nan	1.865099973999682703e+01	1.000000000000000000e+00
1.030000000000000000e+02	1.438906340486578870e+02	1.491308959928574609e+02	-2.783462654130334970e-03	7.694584393158966407e+01	2.737929554115341446e-01	nan	5.463057750525791789e+00	1.000000000000000000e+00
1.040000000000000000e+02	1.899589669218434551e+02	8.729532100295665487e+01	-3.156503404304294991e-02	1.082194983267137331e+03	6.998171680768772163e-03	nan	2.261210927944454596e+01	1.000000000000000000e+00
1.040000000000000000e+02	1.073223165960869068e+02	1.687414544145676132e+01	3.943776576404808831e-03	-1.174719346013575034e+02	2.180954673134374300e-01	nan	2.782335809088643686e+01	1.000000000000000000e+00
1.040000000000000000e+02	1.574127583683919340e+02	7.771515357445498751e+01	-2.018296915862545244e-03	5.022102792175035546e+01	3.618822548898055214e-01	nan	1.367666740899915467e+01	1.000000000000000000e+00
1.060000000000000000e+02	7.926809566425571063e+01	1.596466492143879634e+02	-2.929929329442408636e-03	8.206146105024079418e+01	2.434496635252727526e-01	nan	6.427640391400185393e+00	1.000000000000000000e+00
1.060000000000000000e+02	1.370323705711099365e+02	9.081926981795366771e+01	-2.219811407721264656e-03	5.725929093968459682e+01	3.145835037563859959e-01	nan	2.135904608357277468e+01	1.000000000000000000e+00
1.070000000000000000e+02	1.519543230717681936e+01	2.225179734110846752e+01	-2.851343376928331536e-03	7.931670260529111260e+01	2.580562642410829666e-01	nan	3.319965736370225073e+01	1.000000000000000000e+00
1.070000000000000000e+02	2.159113884841283380e+02	1.058911149250946977e+02	-4.714400227283137290e-03	1.443873782138448689e+02	1.132818948026480532e-01	nan	2.892026247449032184e+01	1.000000000000000000e+00
1.070000000000000000e+02	1.394217016881289624e+02	1.522731314300259271e+02	-3.348841142756209602e-03	9.669272402406906508e+01	2.296800077267614482e-01	nan	5.463057750525791789e+00	1.000000000000000000e+00
1.070000000000000000e+02	7.178179555236313547e+01	3.641621279194129102e+01	-2.527016285598403852e-03	6.798898442697766598e+01	2.740579828819059705e-01	nan	1.186498112733423405e+01	1.000000000000000000e+00
1.070000000000000000e+02	1.169972566596021721e+02	8.338193414343430732e+01	2.670520300395383927e-03	-7.300112519638095421e+01	1.934062105414443566e-01	nan	2.137100258253155260e+01	1.000000000000000000e+00
1.070000000000000000e+02	7.189667535197727943e+01	1.088096850763502914e+02	-2.311770511516475328e-03	6.047113120702367439e+01	2.461438702348253127e-01	nan	1.095523969946210130e+01	1.000000000000000000e+00
1.080000000000000000e+02	8.327442685945436551e+01	1.158085084488353544e+02	2.341306421154207892e-03	-6.150272699245257257e+01	3.289501594521841987e-01	nan	1.335802223254401788e+01	1.000000000000000000e+00
1.080000000000000000e+02	1.752446145336853363e+02	1.324455891455030780e+02	-7.419437654592440229e-03	2.388657688801946506e+02	5.688168021191508661e-02	nan	2.218107541552467410e+01	1.000000000000000000e+00
1.080000000000000000e+02	2.009005907432427875e+02	4.480063359623768804e+01	-2.139021263093024428e-03	5.443754704471371042e+01	3.302192050909885657e-01	nan	1.312237293202733746e+01	1.000000000000000000e+00
1.090000000000000000e+02	1.561307847510239526e+02	1.264698602639390579e+01	-2.421333084056187263e-03	6.429780488861986498e+01	2.511012118837147034e-01	nan	1.140073293818050004e+01	1.000000000000000000e+00
1.090000000000000000e+02	5.259943372470090139e+00	1.487965880387378661e+02	-3.093026008608092559e-03	8.775791153740733819e+01	2.148081498594892613e-01	nan	2.438184848361246893e+01	1.000000000000000000e+00
1.090000000000000000e+02	4.418817132885969556e+01	1.449653148220152730e+02	-2.309463841832554501e-03	6.039056654003033486e+01	2.598445828401441116e-01	nan	1.353727716811020976e+01	1.000000000000000000e+00
1.100000000000000000e+02	1.074826938399755676e+02	1.638078764833950629e+01	-5.080850714783593028e-03	1.571863332184639717e+02	1.294603080399786554e-01	nan	2.733450447497046198e+01	1.000000000000000000e+00
1.100000000000000000e+02	1.426513509872731333e+02	1.347903394053615784e+02	-2.832439200282507123e-03	7.865643958329422958e+01	2.216549446476820950e-01	nan	1.777860094532552893e+01	1.000000000000000000e+00
1.100000000000000000e+02	5.681743985673247721e+01	1.400909482398714943e+02	-2.262208527716059146e-03	5.874008807230715234e+01	3.197692579207048746e-01	nan	1.353727716811020976e+01	1.000000000000000000e+00
1.100000000000000000e+02	1.788558640586039417e+01	5.552512774945523688e+01	-2.115341310804096184e-03	5.361048130405988843e+01	3.441159365769490552e-01	nan	3.338190296459561779e+01	1.000000000000000000e+00
1.120000000000000000e+02	2.020074121884160263e+02	8.053246699659339924e+01	-2.604148694028289839e-03	7.068297518034182758e+01	2.770501124605070364e-01	nan	2.295534641168127266e+01	1.000000000000000000e+00
1.120000000000000000e+02	1.679858491812900070e+02	1.114858555558779898e+02	-2.350447714009633315e-01	8.189097802689629134e+03	1.923244492575870712e-02	nan	2.218107541552467410e+01	1.000000000000000000e+00
1.130000000000000000e+02	2.202403020634286861e+02	1.357342636595853662e+02	-4.870040358859442121e-03	1.498233951080935071e+02	1.224019089303585162e-01	nan	8.933536322054488110e+00	1.000000000000000000e+00
1.130000000000000000e+02	2.036351999513732665e+02	5.763490739127617957e+01	2.983991746660212899e-03	-8.394969007166012887e+01	2.397395430768355373e-01	nan	1.312237293202733746e+01	1.000000000000000000e+00
1.140000000000000000e+02	9.362174715239592615e+01	9.517705738207544641e+01	-7.943012397650352913e-03	2.571525765296042891e+02	4.043909437314174848e-02	nan	2.480461008236903098e+01	1.000000000000000000e+00
1.140000000000000000e+02	1.450321423863613575e+02	1.526830939390584945e+02	-3.737462708158326239e-03	1.102660445654973103e+02	1.481061338302377406e-01	nan	1.805045241785102661e+01	1.000000000000000000e+00
1.140000000000000000e+02	2.855380123057010522e+01	1.559987211647268452e+02	-2.266858576174991900e-03	5.890249953859044751e+01	2.854449499372191390e-01	nan	1.211423638771000988e+01	1.000000000000000000e+00
1.140000000000000000e+02	1.671679700879330710e+02	1.550307625018448476e+01	-2.143502343390536746e-03	5.459405698822926922e+01	2.712628097467529864e-01	nan	1.140073293818050004e+01	1.000000000000000000e+00
1.150000000000000000e+02	1.558708715579362547e+02	1.951016149972923941e+01	-3.141644745260623473e-03	8.945601003644779325e+01	2.044095819515181489e-01	nan	1.198670794645366300e+01	1.000000000000000000e+00
1.150000000000000000e+02	1.183762931351961640e+02	9.360189563679598734e+01	-2.189535263247674359e-03	5.620184109571257380e+01	3.510253809864890551e-01	nan	2.176286938560077999e+01	1.000000000000000000e+00
1.160000000000000000e+02	6.326281054584098484e+01	1.048867046125953522e+02	-2.822724900562515165e-03	7.831714985860146783e+01	2.529533549072058296e-01	nan	1.212156136597434752e+01	1.000000000000000000e+00
1.160000000000000000e+02	2.207538935014675303e+02	1.446530245069363048e+02	-1.222831933121617566e-02	4.068247764434412375e+02	2.071429713437478171e-02	nan	8.933536322054488110e+00	1.000000000000000000e+00
1.160000000000000000e+02	6.416767019545847006e+01	3.707825046977296068e+01	-2.394867089188346988e-03	6.337343150389202151e+01	3.346259438240030137e-01	nan	1.580044860846857269e+01	1.000000000000000000e+00
1.160000000000000000e+02	1.277614027463555999e+02	2.817963784579546882e+01	-2.226671840422780359e-03	5.749890412742475121e+01	2.863373541757263663e-01	nan	1.620608470189412031e+01	1.000000000000000000e+00
1.170000000000000000e+02	1.232642238255593981e+02	1.267131140790141473e+02	-1.137915994923292644e-02	3.771663284607782316e+02	2.527469688553529714e-02	nan	2.450203976245628823e+01	1.000000000000000000e+00
1.170000000000000000e+02	1.851316117708271918e+02	2.643339304020143388e+01	-2.399162310426492493e-03	6.352344997906689628e+01	3.106863654686874421e-01	nan	1.637288237744612474e+01	1.000000000000000000e+00
1.170000000000000000e+02	4.863649231392892602e+01	3.417365241820990462e+01	-5.318542478016204632e-03	1.654881537545302308e+02	1.083374504353724621e-01	nan	9.581275488574663157e+00	1.000000000000000000e+00
1.170000000000000000e+02	1.385296422490515056e+02	4.029088053090198684e+01	-2.732862867347200537e-03	7.517855362533825314e+01	2.079359646443692533e-01	nan	1.620608470189412031e+01	1.000000000000000000e+00
1.170000000000000000e+02	8.198521780911362100e+01	5.616366900833792641e+01	-2.234143521827814532e-03	5.775986629659573168e+01	2.621631667400828869e-01	nan	1.740375443320327875e+01	1.000000000000000000e+00
1.170000000000000000e+02	7.294455928296211766e+01	7.619055846009990773e+01	-2.136458975838740476e-03	5.434805446551104779e+01	3.097339815283624009e-01	nan	1.372106691749495155e+01	1.000000000000000000e+00
1.170000000000000000e+02	2.267408537352885673e+02	1.012639794337307109e+02	-2.734957235210623647e-03	7.525170326208703386e+01	2.891808607354608984e-01	nan	7.312643814811189635e+00	1.000000000000000000e+00
1.170000000000000000e+02	6.224796183403362448e+01	5.825611646391086396e+01	-2.408179691058571787e-03	6.383839852711422935e+01	2.779027817414788659e-01	nan	1.984786159212535139e+01	1.000000000000000000e+00
1.180000000000000000e+02	6.834342682660863488e+01	1.158921390954624684e+02	-2.859663173346458417e-03	7.960728674594685117e+01	2.209342268046735613e-01	nan	1.212156136597434752e+01	1.000000000000000000e+00
1.180000000000000000e+02	1.681927940800780732e+02	1.549687377635764278e+02	-2.794300586471333732e-03	7.732437858526610341e+01	2.636643366015306578e-01	nan	2.327315953131890325e+01	1.000000000000000000e+00
1.180000000000000000e+02	1.693835742563003350e+02	5.007630761393323837e+01	-2.876010639841191773e-03	8.017825197929327885e+01	2.192933221378469133e-01	nan	2.573101279943550423e+01	1.000000000000000000e+00
1.190000000000000000e+02	2.590155934724796083e+01	1.441783854567332241e+02	-5.584500775135157503e-03	1.747772348010559540e+02	8.244238167143036478e-02	nan	7.864434664342638825e+00	1.000000000000000000e+00
1.190000000000000000e+02	9.308688247946066951e+01	4.276054586787506651e+01	-1.982638985309257904e-03	4.897560933376501424e+01	3.297980947453245104e-01	nan	1.740375443320327875e+01	1.000000000000000000e+00
1.190000000000000000e+02	1.484494900565333921e+02	6.503789637989595462e+01	-3.142274721673298399e-03	8.947801311745007524e+01	2.368989644554018170e-01	nan	1.990616080978490743e+01	1.000000000000000000e+00
1.190000000000000000e+02	2.216877509038655774e+02	1.065498957532879274e+02	-2.532504180577889105e-03	6.818065921882092084e+01	3.322574336284445096e-01	nan	7.312643814811189635e+00	1.000000000000000000e+00
1.200000000000000000e+02	1.327127762129239557e+02	7.722851062157252500e+01	-3.636735008396450083e-03	1.067479450105896746e+02	1.466807818371717032e-01	nan	1.990616080978490743e+01	1.000000000000000000e+00
1.200000000000000000e+02	1.678370883912774048e+02	1.125258177538385809e+02	8.382832352728698463e-03	-2.725140946806050692e+02	8.077429951395187491e-02	nan	1.135523639888610070e+01	1.000000000000000000e+00
1.210000000000000000e+02	1.124492217125883258e+02	3.725203452844090890e+01	-3.408556176086032126e-03	9.877838102483039506e+01	1.655933740115966835e-01	nan	1.779806926546073953e+01	1.000000000000000000e+00
1.210000000000000000e+02	1.116049765952709691e+02	7.412172140318183722e+01	-2.547672959976160154e-03	6.871045664470979375e+01	2.671544971447921135e-01	nan	2.133521370754228386e+01	1.000000000000000000e+00
1.210000000000000000e+02	4.323639006611038837e+01	2.625912554030577795e+01	-1.764876403741161455e-03	4.136985199887732279e+01	3.706888855548732264e-01	nan	9.581275488574663157e+00	1.000000000000000000e+00
1.210000000000000000e+02	2.014974025350297495e+02	2.691523327101251439e+01	-2.372798717627380011e-03	6.260265317429931997e+01	3.228476191280498231e-01	nan	1.637288237744612474e+01	1.000000000000000000e+00
1.210000000000000000e+02	6.371138870195703419e+01	8.634025000105013703e+01	-2.942239158969041628e-03	8.249140441121315348e+01	1.817312276564941875e-01	nan	1.372106691749495155e+01	1.000000000000000000e+00
1.210000000000000000e+02	2.424811845908424601e+01	8.900104813918756008e+01	-2.544888515701554301e-03	6.861320482434345536e+01	2.526152950836964006e-01	nan	3.955287024975461918e+01	1.000000000000000000e+00
1.210000000000000000e+02	1.081747630352176941e+02	1.460174691725605101e+02	-2.275440753456885526e-03	5.920224781187521046e+01	2.996591871737637192e-01	nan	2.450203976245628823e+01	1.000000000000000000e+00
1.220000000000000000e+02	1.076864138078690019e+02	1.668939189106856347e+01	8.222105199293521308e-03	-2.669004042230782829e+02	1.082069227504682818e-01	nan	1.496372325243055457e+01	1.000000000000000000e+00
1.220000000000000000e+02	2.242455930952599203e+02	1.401484728823571970e+02	-2.330673728360353053e-03	6.113136070617817808e+01	3.313802191556858290e-01	nan	1.182068744859584086e+01	1.000000000000000000e+00
1.220000000000000000e+02	1.710756934522639767e+02	1.234094215197582116e+02	-2.792520173434110114e-03	7.726219439632288299e+01	2.402730999533593259e-01	nan	1.135523639888610070e+01	1.000000000000000000e+00
1.240000000000000000e+02	2.002175212607126582e+02	6.771920124455459700e+01	-2.756974885042285696e-03	7.602071004230738538e+01	2.591027881935734634e-01	nan	2.415157573983478301e+01	1.000000000000000000e+00
1.250000000000000000e+02	1.087526653504381215e+02	1.181875223107604853e+02	-2.733582058370773952e-03	7.520367269016260536e+01	2.855833697385101733e-01	nan	1.726794834669302148e+01	1.000000000000000000e+00
1.250000000000000000e+02	1.672660703034868277e+02	1.559232674342182747e+02	-2.832248898651130824e-03	7.864979294998258297e+01	2.454134648397610086e-01	nan	1.453622148025878857e+01	1.000000000000000000e+00
1.250000000000000000e+02	1.226487315298781056e+02	1.648430176214191789e+01	-2.154300604872350176e-03	5.497120606442928192e+01	3.220540344277632583e-01	nan	8.832323479125166799e+00	1.000000000000000000e+00
1.250000000000000000e+02	1.578107459800002061e+02	1.448824985814245849e+02	-2.248995373234032383e-03	5.827859443141158380e+01	3.273016706064915127e-01	nan	1.453622148025878857e+01	1.000000000000000000e+00
1.260000000000000000e+02	2.066202000893635500e+02	4.443177299379831879e+01	-6.869607322066590208e-03	2.196619366403361369e+02	8.115117050890519046e-02	nan	1.825026626223906234e+01	1.000000000000000000e+00
1.260000000000000000e+02	2.408428152736883021e+01	1.365575957134253713e+02	-1.517172911172095899e-02	5.096287584978781524e+02	1.403804484000337194e-02	nan	1.564553938239160225e+01	1.000000000000000000e+00
1.260000000000000000e+02	7.778997447854165159e+01	6.420621878120226711e+01	-2.160662099498088847e-03	5.519339292528550089e+01	3.502680373315265605e-01	nan	1.433269688468700842e+01	1.000000000000000000e+00
1.260000000000000000e+02	2.246561259299171240e+02	1.283349164936544469e+02	-2.273041688045092205e-03	5.911845605471827270e+01	3.182838686281622698e-01	nan	1.182068744859584086e+01	1.000000000000000000e+00
1.280000000000000000e+02	2.443285634232843861e+01	6.215570502432969135e+01	-5.077398588271042450e-03	1.570657613720304653e+02	1.143761316803918460e-01	nan	3.432949530096971458e+00	1.000000000000000000e+00
1.280000000000000000e+02	1.092125572014460886e+02	5.785074811727559307e+01	-2.886585073199134360e-03	8.054758344797492953e+01	2.323568616355450311e-01	nan	1.985791681092843675e+01	1.000000000000000000e+00
1.290000000000000000e+02	1.219682206287571518e+02	1.070730660132283276e+02	-2.174929004675693785e-03	5.569169074082082460e+01	2.950798661148501534e-01	nan	1.726794834669302148e+01	1.000000000000000000e+00
1.300000000000000000e+02	1.778959928740417809e+02	7.751976397154986387e+01	-2.325120764964858349e-03	6.093741328063097029e+01	3.494399579227914776e-01	nan	3.903275707981503473e+01	1.000000000000000000e+00
1.300000000000000000e+02	1.186819669045702241e+01	7.584935832994867155e+01	-1.791658773746690643e-03	4.230527536522610177e+01	3.606418239044765217e-01	nan	1.025201666854266769e+01	1.000000000000000000e+00
1.310000000000000000e+02	2.214113289705454974e+02	1.028967185789333740e+02	-7.232374544687984567e-03	2.323322468673790127e+02	4.676994044359217284e-02	nan	2.147023682111832343e+01	1.000000000000000000e+00
1.310000000000000000e+02	7.244696065343018176e+01	1.086822744467497444e+02	2.419726724248616890e-03	-6.424169982777370080e+01	2.976012172677231504e-01	nan	3.193445917660250899e+01	1.000000000000000000e+00
1.320000000000000000e+02	9.248117714099078057e+01	6.854643796610501738e+01	-2.595243520606021082e-03	7.037194567478056229e+01	2.755766656529341496e-01	nan	1.453518705070974271e+01	1.000000000000000000e+00
1.320000000000000000e+02	1.129695950243644091e+02	8.588376451215503948e+01	-2.514356380688780989e-03	6.754681404154239033e+01	3.037614118174559730e-01	nan	5.003354162445639908e+00	1.000000000000000000e+00
1.320000000000000000e+02	2.138868385164542474e+02	1.230052519058867517e+02	-2.591642261040742745e-03	7.024616508310951701e+01	2.740289874457273456e-01	nan	1.756027587895956543e+01	1.000000000000000000e+00
1.330000000000000000e+02	7.884139397560058171e+01	5.111019208702656869e+01	-7.341262347875442303e-03	2.361353529924496115e+02	6.158953856631510515e-02	nan	2.213744238060354874e+01	1.000000000000000000e+00
1.330000000000000000e+02	1.202975635510601649e+01	6.559861473512418684e+01	-2.366911523875945417e-03	6.239703214090393146e+01	2.964357767531419219e-01	nan	6.171250789760358124e+00	1.000000000000000000e+00
1.360000000000000000e+02	1.316789896995047684e+02	2.780190340193317766e+01	-9.195191155603262001e-02	3.191317373661661350e+03	3.122644208936375954e-03	nan	3.131876467912124085e+01	1.000000000000000000e+00
1.360000000000000000e+02	2.184377473438346158e+02	1.399655737716427382e+02	-1.227630336242427067e-01	4.267452290776096561e+03	5.316316135858922820e-03	nan	1.756027587895956543e+01	1.000000000000000000e+00
1.370000000000000000e+02	1.687045057589772625e+02	1.119516352972558764e+02	9.742109381445571842e-03	-3.199893365557792322e+02	1.095388877500527158e-01	nan	7.192843065830452964e+00	1.000000000000000000e+00
1.370000000000000000e+02	1.298774601653820184e+02	9.507722403874763017e+01	-6.898629475210305007e-03	2.206755885384608860e+02	4.963546329384849187e-02	nan	1.115361545501082041e+01	1.000000000000000000e+00
1.370000000000000000e+02	1.611651943404826426e+01	7.022275831493573151e+01	-2.728691909431453858e-03	7.503287527448127037e+01	2.444240962071106971e-01	nan	6.171250789760358124e+00	1.000000000000000000e+00
1.370000000000000000e+02	1.274687479061185797e+02	5.883638237399578941e+01	-2.335751282569673015e-03	6.130870359444086404e+01	2.709946991525850057e-01	nan	1.954991359631895520e+01	1.000000000000000000e+00
1.370000000000000000e+02	2.999152957411671139e+01	1.373155753952882776e+02	-2.157649680576730154e-03	5.508817867248829003e+01	3.003638635600649476e-01	nan	1.666621156280031713e+01	1.000000000000000000e+00
1.380000000000000000e+02	1.937447354297015636e+02	4.848588433387940988e+00	2.911178155478762186e-03	-8.140654192738331574e+01	3.066711990346178140e-01	nan	6.530926643190402103e+01	1.000000000000000000e+00
1.380000000000000000e+02	1.513532647908454294e+02	8.274229254828011904e+01	-2.479094801145745926e-03	6.631523873912847478e+01	2.355894951636878787e-01	nan	1.600955611369437648e+01	1.000000000000000000e+00
1.380000000000000000e+02	1.635999217900766780e+02	1.068840704112274409e+02	-6.600756932525601167e-03	2.102718439645687170e+02	2.834135325215222379e-01	nan	7.192843065830452964e+00	1.000000000000000000e+00
1.380000000000000000e+02	7.303463885011046841e+01	2.784885966023865578e+01	-2.445262592675327348e-03	6.513358684156007428e+01	2.677166906761414555e-01	nan	2.397515362530426941e+01	1.000000000000000000e+00
1.380000000000000000e+02	4.781662557803402080e+01	4.520191689376062527e+01	-2.761399940761117763e-03	7.617526322471566402e+01	2.566535157587371829e-01	nan	2.558652197077693913e+01	1.000000000000000000e+00
1.380000000000000000e+02	1.453586607167052591e+02	1.427087042734601141e+02	-1.916644863075498122e-03	4.667064364303667645e+01	3.397184456698078003e-01	nan	3.516295968947216721e+01	1.000000000000000000e+00
1.390000000000000000e+02	4.297550370388716345e+01	1.477644520647427839e+02	-4.669755998322248046e-03	1.428280966814778878e+02	1.056840557307126005e-01	nan	1.666621156280031713e+01	1.000000000000000000e+00
1.390000000000000000e+02	9.715030757092888791e+01	8.904512022796706106e+01	-2.714785495282221427e-03	7.454716826891642256e+01	2.076942580115813675e-01	nan	1.094335112168404045e+01	1.000000000000000000e+00
1.390000000000000000e+02	8.532753368581377629e+01	6.561255467450114054e+01	-2.708880603876943557e-03	7.434092911251956082e+01	2.477759503786892692e-01	nan	2.349601235570960611e+01	1.000000000000000000e+00
1.400000000000000000e+02	5.280638216940274532e+01	1.096324563658555604e+02	-5.058398055792231486e-03	1.564021329459397407e+02	1.054632903021415213e-01	nan	3.134576138482789887e+01	1.000000000000000000e+00
1.400000000000000000e+02	1.676800592801633059e+02	6.473124818638419242e+01	-2.815083690378870299e-03	7.805026658607972934e+01	2.505171434480153447e-01	nan	2.327191601184362213e+01	1.000000000000000000e+00
1.410000000000000000e+02	1.187595812107224162e+02	9.418508880920373372e+01	-2.059822094603402150e-03	5.167137090775152330e+01	3.344701729723786876e-01	nan	1.115361545501082041e+01	1.000000000000000000e+00
1.420000000000000000e+02	1.061494666026165277e+02	1.330368047201508119e+01	-2.920950276088699928e-03	8.174785115264705837e+01	2.547787971624836389e-01	nan	1.551507335236217600e+01	1.000000000000000000e+00
1.430000000000000000e+02	2.232083884687411057e+01	4.735481390018271242e+01	-2.248090307557701426e-03	5.824698335361878776e+01	2.812693569087810763e-01	nan	2.558652197077693913e+01	1.000000000000000000e+00
1.440000000000000000e+02	6.653373574089706644e+00	1.350195098993257830e+02	-2.517480787190599489e-03	6.765593966586801855e+01	2.603685082411214546e-01	nan	2.917266605770631571e+01	1.000000000000000000e+00
1.440000000000000000e+02	8.620705729045086230e+01	8.909209970519849264e+01	-2.193473593274786974e-03	5.633939449113626807e+01	3.297816379668653264e-01	nan	1.094335112168404045e+01	1.000000000000000000e+00
1.440000000000000000e+02	8.371002408692167762e+01	1.043863460898191704e+02	-1.684070064432162048e-03	3.854754247499496955e+01	3.367773148767805313e-01	nan	1.549674634537875839e+01	1.000000000000000000e+00
1.450000000000000000e+02	8.728014429855124945e+01	7.578528836397335056e+01	-2.552110093751981234e-03	6.886543167539832666e+01	2.836895576103135586e-01	nan	9.289460180509323095e+00	1.000000000000000000e+00
1.450000000000000000e+02	2.329220876480779268e+01	8.221500234662512696e+01	-2.159685651040451747e-03	5.515928867300609539e+01	3.092705889759296278e-01	nan	2.247136624356437906e+01	1.000000000000000000e+00
1.450000000000000000e+02	1.421854351673999020e+02	1.210857088406555988e+02	-3.120734520913942631e-03	8.872568212127664822e+01	2.110494933044839705e-01	nan	1.164519153193585943e+01	1.000000000000000000e+00
1.450000000000000000e+02	2.136666474560292528e+01	1.098289658834312235e+02	-2.299079094581960633e-03	6.002786020635537056e+01	3.103726052596790241e-01	nan	2.219027543724157425e+01	1.000000000000000000e+00
1.460000000000000000e+02	1.989133916007439780e+02	7.872654920290909786e+01	-2.299248755896033097e-03	6.003378593875007851e+01	3.469910081557474602e-01	nan	2.939806002163546950e+01	1.000000000000000000e+00
1.460000000000000000e+02	4.791775567339671937e+01	4.531561773730844322e+01	3.202811189077565089e-03	-9.159236020900588926e+01	2.223509507120458029e-01	nan	2.567801534415378839e+01	1.000000000000000000e+00
1.470000000000000000e+02	4.805937792901536909e+01	1.542104491661309567e+02	-2.428535829142253015e-03	6.454937396387231274e+01	2.605478611548763812e-01	nan	1.886148887141644792e+01	1.000000000000000000e+00
1.480000000000000000e+02	1.076440466236427653e+02	1.644670006389376127e+01	-9.869196393917218507e-03	3.244280834254884667e+02	1.090581159917572984e-01	nan	2.626019195888632751e+01	1.000000000000000000e+00
1.480000000000000000e+02	3.979474765500376776e+01	9.746716648913205461e+01	-3.024439533370985259e-03	8.536240316607772627e+01	1.915657778418301538e-01	nan	9.963559308219519295e+00	1.000000000000000000e+00
1.480000000000000000e+02	1.693358823078206399e+02	1.291623699891440822e+02	-5.133488364157111003e-03	1.590247996112252338e+02	7.736436443152494569e-02	nan	1.713062619651143592e+01	1.000000000000000000e+00
1.490000000000000000e+02	2.064076467074589800e+02	9.345336417929107853e+00	-2.553532471916210387e-03	6.891511084009992771e+01	2.862323154598800379e-01	nan	4.734459678463009169e+01	1.000000000000000000e+00
1.490000000000000000e+02	7.848553223870086981e+01	7.877675441960603564e+01	-4.845709339268994102e-03	1.489735896484834541e+02	1.146131706038495679e-01	nan	9.289460180509323095e+00	1.000000000000000000e+00
1.500000000000000000e+02	2.096900646011200990e+02	1.489582386431016232e+02	-2.478996838819144156e-03	6.631181722530030243e+01	3.066216071396350440e-01	nan	8.782925583787708490e+00	1.000000000000000000e+00
1.500000000000000000e+02	2.221925414368370184e+02	6.077307834225346284e+01	-2.919397956910750516e-03	8.169363355985055364e+01	2.478912652302079911e-01	nan	2.939806002163546950e+01	1.000000000000000000e+00
1.500000000000000000e+02	5.316085184401430297e+01	1.360519600676086895e+02	-2.934331669874334046e-03	8.221522085961520077e+01	2.646819141755839544e-01	nan	6.648296210165725917e+00	1.000000000000000000e+00
1.510000000000000000e+02	9.070024325144476052e+01	1.361648322649564875e+02	-6.238860788411657726e-03	1.976319577511447108e+02	7.898027167512033930e-02	nan	3.753956109723711165e+01	1.000000000000000000e+00
1.510000000000000000e+02	4.711831588614872857e+01	1.332793076018269574e+02	-2.922301450240620373e-03	8.179504338669698882e+01	2.538626399732435424e-01	nan	6.648296210165725917e+00	1.000000000000000000e+00
1.520000000000000000e+02	1.714684663471029182e+02	4.129474205317865199e+01	-2.785627884499003708e-03	7.702146857122993140e+01	2.379976710523740158e-01	nan	9.685531031781151157e+00	1.000000000000000000e+00
1.520000000000000000e+02	2.280066873922092086e+01	3.353479425001288661e+01	-2.857914538317658272e-03	7.954621246219906538e+01	2.403244098584241817e-01	nan	3.961176595816854018e+01	1.000000000000000000e+00
1.520000000000000000e+02	5.063783964219943812e+01	6.171606317891468763e+01	-2.094808739770164050e-03	5.289334362310069082e+01	3.389239837536447419e-01	nan	1.143568127636358689e+01	1.000000000000000000e+00
1.530000000000000000e+02	3.491186133638696987e+01	1.061522073806807356e+02	-2.514664071230754590e-03	6.755756069773850925e+01	2.832697538064763432e-01	nan	6.071042999053739564e+00	1.000000000000000000e+00
1.540000000000000000e+02	2.829801019823834451e+01	7.775590891278861250e+01	-6.108037304988084455e-03	1.930627077842340782e+02	5.344630387655424641e-02	nan	2.687868297588177313e+01	1.000000000000000000e+00
1.540000000000000000e+02	1.686285489002011104e+02	1.118830532214623048e+02	-8.978241097685553743e-03	2.933098365229461706e+02	6.313122077514421449e-02	nan	3.125793622658506621e+01	1.000000000000000000e+00
1.540000000000000000e+02	6.596368328830791938e+01	8.461988393843203937e+01	-6.632152472782483835e-03	2.113683907582008317e+02	5.410679470847246098e-02	nan	1.381806295072622959e+01	1.000000000000000000e+00
1.540000000000000000e+02	1.433911949385782805e+02	1.323863739170206486e+02	-2.188266985130865681e-03	5.615754415764298813e+01	3.223569353370162593e-01	nan	2.337655346024720870e+01	1.000000000000000000e+00
1.550000000000000000e+02	1.814681547874160970e+02	3.283284820548679761e+01	-2.542939775519519399e-03	6.854514150131259953e+01	3.327381980118864213e-01	nan	8.427877408860551256e+00	1.000000000000000000e+00
1.550000000000000000e+02	1.785744070401386807e+02	2.491733548716532809e+01	-3.632222508191345397e-03	1.065903376692066331e+02	1.599858907016670218e-01	nan	8.427877408860551256e+00	1.000000000000000000e+00
1.550000000000000000e+02	1.391484040187476410e+02	3.984333176269885257e+01	-2.247575520663489673e-03	5.822900347769905238e+01	2.640071354360030709e-01	nan	2.413998329759720107e+01	1.000000000000000000e+00
1.550000000000000000e+02	2.903618849389981804e+01	1.046244535574427204e+02	-2.691705873709491006e-03	7.374107017897284777e+01	3.335660395109700804e-01	nan	6.071042999053739564e+00	1.000000000000000000e+00
1.560000000000000000e+02	1.322506597875874377e+02	1.067940079806584919e+02	-1.997381542410419427e-03	4.949052016463288339e+01	3.643700831350892289e-01	nan	7.088057946739173332e+00	1.000000000000000000e+00
1.570000000000000000e+02	1.119878493220894597e+02	3.348604572419589687e+01	-3.856924737441172653e-03	1.144384749202249338e+02	1.437237295393415382e-01	nan	1.796336861559584719e+01	1.000000000000000000e+00
1.570000000000000000e+02	1.252066834400124122e+02	1.470760571415943332e+02	-1.927216709255782836e-03	4.703988474979615120e+01	3.319803238213236973e-01	nan	1.218807863568114946e+01	1.000000000000000000e+00
1.580000000000000000e+02	3.521807620708005260e+01	7.288394278483638189e+00	-1.137192022777003958e-02	3.769134679177851126e+02	2.118822572764367251e-02	nan	3.496117882218067052e+01	1.000000000000000000e+00
1.580000000000000000e+02	7.361420819740099830e+01	6.871340021327199565e+01	-5.670518923691722328e-03	1.777815763165103249e+02	8.239238623515854343e-02	nan	1.765068712213309254e+01	1.000000000000000000e+00
1.580000000000000000e+02	1.721133906916630849e+02	9.621788083571047423e+00	-2.288606922378724502e-03	5.966210039595349457e+01	3.672411628613244661e-01	nan	1.660417124191594951e+01	1.000000000000000000e+00
1.580000000000000000e+02	5.481311620837538534e+00	1.017954577740945297e+02	2.300649109301452101e-03	-6.008269584837736943e+01	2.902672819003483395e-01	nan	2.372415312813770427e+01	1.000000000000000000e+00
1.590000000000000000e+02	2.095482326485562510e+02	1.494746164104164734e+02	2.451893250645692697e-03	-6.536517472562208297e+01	2.734699092421113420e-01	nan	4.271141818887927322e+00	1.000000000000000000e+00
1.590000000000000000e+02	2.000299031129898992e+02	7.181390728729901696e+01	-2.118051763957118187e-03	5.370514884887414553e+01	3.258251251207534560e-01	nan	1.701480676216261756e+01	1.000000000000000000e+00
1.590000000000000000e+02	1.664427481053184010e+01	1.230529349119271245e+02	3.438883421691540845e-03	-9.983761566950651911e+01	1.944348885905521351e-01	nan	4.277892118152847090e+00	1.000000000000000000e+00
1.600000000000000000e+02	1.965057564774805314e+02	2.400213758810563647e+01	-5.898887398513386060e-02	2.040022863008356580e+03	4.568969009168366568e-03	nan	1.004095252953992734e+01	1.000000000000000000e+00
1.600000000000000000e+02	5.867914965843447561e+01	7.967700598788822219e+01	-1.307292186760538460e-02	4.363240682407245004e+02	1.617415003796929263e-02	nan	1.431937269596263462e+01	1.000000000000000000e+00
1.600000000000000000e+02	2.137732350780208890e+02	8.184508247531623226e+01	-2.511732420744087167e-03	6.745516743057693532e+01	3.263075642226639372e-01	nan	1.474198309676861740e+01	1.000000000000000000e+00
1.600000000000000000e+02	1.686565558742555595e+02	1.118905498627936055e+02	8.003474251179797452e-03	-2.592643175948096541e+02	6.576424843188455327e-02	nan	3.676090326732511926e+01	1.000000000000000000e+00
1.610000000000000000e+02	2.242484010011353348e+02	1.201418966799813859e+02	-3.731159323670636251e-03	1.100458873077322721e+02	1.520700418560395617e-01	nan	9.067794182805783976e+00	1.000000000000000000e+00
1.610000000000000000e+02	1.070860313335090837e+02	1.620441407592252858e+01	-3.814246784709041972e-03	1.129478691894654077e+02	1.814179974170606613e-01	nan	1.381954080808029239e+01	1.000000000000000000e+00
1.610000000000000000e+02	3.692634541050482966e+01	1.134809230699441116e+02	-2.121292048592253801e-03	5.381832172941836490e+01	2.976792557594275523e-01	nan	1.948762801451793791e+01	1.000000000000000000e+00
1.620000000000000000e+02	9.660260969240431450e+01	1.482514342474110265e+02	-2.578676719509989147e-03	6.979331977842853973e+01	2.990834242479785132e-01	nan	1.834383021908245226e+01	1.000000000000000000e+00
1.630000000000000000e+02	2.063882508877504165e+02	2.222533373526797718e+01	-2.753879401791961556e-03	7.591259461555848986e+01	3.281068767977787237e-01	nan	1.004095252953992734e+01	1.000000000000000000e+00
1.640000000000000000e+02	2.231413174196394209e+02	6.176821999216934955e+01	-3.462596671255709514e-03	1.006658443785342882e+02	1.768626534575988840e-01	nan	2.215494016978009739e+01	1.000000000000000000e+00
1.640000000000000000e+02	9.404144607518531984e+01	1.004711789579008467e+02	-1.919410667342296957e-03	4.676724442696194473e+01	3.646875400512143983e-01	nan	1.621403854570919023e+01	1.000000000000000000e+00
1.650000000000000000e+02	9.326798885166259367e+01	1.640790883281368195e+01	-2.489265971989299865e-03	6.667048552528748928e+01	2.688892937162405961e-01	nan	1.371009387519584877e+01	1.000000000000000000e+00
1.650000000000000000e+02	3.405353521607536749e+01	3.882470828556932219e+01	-7.756962004053071305e-03	2.506544254901945976e+02	4.299113764998374609e-02	nan	1.033631439181188405e+01	1.000000000000000000e+00
1.650000000000000000e+02	7.937320431030293832e+01	3.395721767251951206e+01	-2.518697149049323528e-03	6.769842333345796703e+01	2.765783273995280345e-01	nan	1.871140492108228415e+01	1.000000000000000000e+00
1.650000000000000000e+02	1.282893664072421416e+02	5.362341610246488699e+01	-5.348767886816501241e-03	1.665438315621105119e+02	1.170382901567309508e-01	nan	2.617192645098058179e+01	1.000000000000000000e+00
1.650000000000000000e+02	2.009257742796532114e+02	1.480825406271574138e+02	-2.464374550080823418e-03	6.580110698746473474e+01	3.015344624736358004e-01	nan	1.213793297641589319e+01	1.000000000000000000e+00
1.660000000000000000e+02	1.721047604982406085e+02	2.530248840840244995e+01	-5.407205429326455461e-03	1.685848698542604041e+02	1.156262703860624352e-01	nan	2.608858327222325357e+01	1.000000000000000000e+00
1.660000000000000000e+02	5.459959375357777134e+01	1.052697149593008419e+02	-3.961739664486877560e-03	1.180993283801858666e+02	1.226854674647090970e-01	nan	1.763925916152572171e+01	1.000000000000000000e+00
1.660000000000000000e+02	1.683590830108758780e+02	1.119531371308285941e+02	-9.812731638824356145e-03	3.224559483501340083e+02	4.652669302125334028e-02	nan	4.099664062044987567e+00	1.000000000000000000e+00
1.660000000000000000e+02	5.940732048326731629e+00	9.926564462474232187e+01	-2.377266557720917901e-03	6.275870067942087616e+01	2.808416193029125152e-01	nan	3.029150114854204645e+01	1.000000000000000000e+00
1.660000000000000000e+02	1.377468768767234053e+02	1.456993724970155881e+02	-2.373918330326389541e-03	6.264175770013844868e+01	2.841130790210482093e-01	nan	2.929028700740824931e+01	1.000000000000000000e+00
1.670000000000000000e+02	4.314313716695718171e+01	3.390347555576442318e+01	-2.229933232686125925e-03	5.761281423057592121e+01	3.089605118987994725e-01	nan	1.033631439181188405e+01	1.000000000000000000e+00
1.670000000000000000e+02	1.510597178862186070e+02	4.072067113562115281e+01	-2.789329655432481406e-03	7.715075970667952276e+01	2.844572431079571695e-01	nan	2.608858327222325357e+01	1.000000000000000000e+00
1.670000000000000000e+02	9.211787804242757716e+01	4.765721641640246986e+01	-5.103281216927749511e-03	1.579697596224845597e+02	8.532504822800224265e-02	nan	1.871140492108228415e+01	1.000000000000000000e+00
1.670000000000000000e+02	1.570960964604003074e+01	5.305591521008548028e+01	-2.531882477231278857e-03	6.815894508981604361e+01	2.764195371845501459e-01	nan	2.321695190690184063e+01	1.000000000000000000e+00
1.670000000000000000e+02	1.729730676900981621e+02	1.511395580620718135e+02	-2.476328180910659146e-03	6.621860945601501669e+01	2.833366754099825302e-01	nan	9.061203254119265083e+00	1.000000000000000000e+00
1.680000000000000000e+02	1.276330423259881428e+02	1.182106245506884932e+02	-3.861171088421589976e-03	1.145867865120661548e+02	1.343518771220510999e-01	nan	1.909218960226914419e+01	1.000000000000000000e+00
1.680000000000000000e+02	1.091971731283816496e+02	1.062330348612323689e+02	-2.690202992579019455e-03	7.368857930060779893e+01	3.021008917660952253e-01	nan	1.621403854570919023e+01	1.000000000000000000e+00
1.680000000000000000e+02	1.708125347346039291e+02	1.423397000086322635e+02	-2.652430952124285989e-03	7.236932154900722480e+01	2.792925126539869130e-01	nan	9.061203254119265083e+00	1.000000000000000000e+00
1.690000000000000000e+02	1.668802212218915599e+02	1.220639146545059077e+02	-8.992358462111011558e-03	2.938029113535944248e+02	5.566991170720325677e-02	nan	8.911572679365987071e+00	1.000000000000000000e+00
1.690000000000000000e+02	1.755022307678115681e+02	7.655671752594818713e+01	-2.641153998517598283e-03	7.197545327287075168e+01	2.180076734410063555e-01	nan	3.525850327483774294e+01	1.000000000000000000e+00
1.700000000000000000e+02	3.945745130665878264e+01	9.622211937347344701e+01	-4.767355710126493229e-03	1.462369455231506095e+02	8.932428328976682597e-02	nan	1.763925916152572171e+01	1.000000000000000000e+00
1.700000000000000000e+02	1.069081207403734055e+02	1.779119337521888511e+01	2.976743227675602340e-03	-8.369652225909433696e+01	2.759815596733314891e-01	nan	1.371009387519584877e+01	1.000000000000000000e+00
1.710000000000000000e+02	8.575084279890619499e+00	1.820012301912642627e+01	-2.017481470057251158e-03	5.019254698223284095e+01	3.330905724952570868e-01	nan	2.329517471240713888e+01	1.000000000000000000e+00
1.730000000000000000e+02	7.636524878079728751e+01	2.147233072935744502e+01	-3.145635139164716133e-03	8.959538185821163836e+01	1.644152488180344873e-01	nan	7.620962179962900152e+00	1.000000000000000000e+00
1.730000000000000000e+02	1.805604633005940229e+02	1.409730057171246642e+02	-2.333688104978122544e-03	6.123664333511112545e+01	3.214086750752934707e-01	nan	9.843270016314962234e+00	1.000000000000000000e+00
1.740000000000000000e+02	8.303164586953026571e+01	1.093652771294649142e+02	-2.418875454673997255e-03	6.421196767744508804e+01	2.628845470640953641e-01	nan	2.920279650152827600e+01	1.000000000000000000e+00
1.750000000000000000e+02	1.193346918015225810e+02	9.329190414308393997e+01	-1.549294442084238332e-02	5.208477919784511414e+02	1.704001118779696622e-02	nan	8.947652928550636986e+00	1.000000000000000000e+00
1.760000000000000000e+02	1.910023309312262541e+02	1.230584402790814558e+01	-4.928134379433596335e-03	1.518524352669364816e+02	2.207044108049316389e-01	nan	9.256731531181225492e+00	1.000000000000000000e+00
1.760000000000000000e+02	2.004893629029141096e+02	3.977265795176479202e+01	-3.840240306026362210e-03	1.138557405693651958e+02	1.869885575050793669e-01	nan	2.776789444229176240e+01	1.000000000000000000e+00
1.760000000000000000e+02	1.749682535194406228e+02	5.071472985771748654e+01	-2.673472735099946280e-03	7.310424439045139877e+01	1.862110030064030308e-01	nan	2.215277213579032534e+01	1.000000000000000000e+00
1.760000000000000000e+02	1.213541757872086748e+02	1.358759846054052218e+02	-2.870538872815309346e-03	7.998714048579324754e+01	2.245605377329149555e-01	nan	3.651161390710474564e+01	1.000000000000000000e+00
1.760000000000000000e+02	3.142608858959597029e+01	2.272745854009242805e+01	-2.603505251871026955e-03	7.066050178352618616e+01	2.063767598088948052e-01	nan	1.416732856060841783e+01	1.000000000000000000e+00
1.760000000000000000e+02	8.385300557532144694e+01	2.289097893609587331e+01	-2.026161967877298554e-03	5.049572928054085708e+01	3.134179258408913427e-01	nan	7.620962179962900152e+00	1.000000000000000000e+00
1.770000000000000000e+02	1.880584435510954933e+01	1.628986318109826215e+01	-2.525392684972066048e-03	6.793227719893245364e+01	2.592048503009370952e-01	nan	1.416732856060841783e+01	1.000000000000000000e+00
1.770000000000000000e+02	3.603338405769780195e+01	1.304876317262411192e+02	-5.878217331147788695e-03	1.850358239222197767e+02	7.065948346239925293e-02	nan	1.001757130206546975e+01	1.000000000000000000e+00
1.770000000000000000e+02	1.108973985667333153e+02	9.627059106855631399e+01	-2.816348250609789633e-03	7.809443367016949367e+01	2.976178178918514883e-01	nan	8.947652928550636986e+00	1.000000000000000000e+00
1.770000000000000000e+02	2.764786634105828256e+01	1.250072277798252713e+02	-2.346345396121498564e-03	6.167872242996901377e+01	2.545363241572418112e-01	nan	1.001757130206546975e+01	1.000000000000000000e+00
1.780000000000000000e+02	1.823183549521815507e+02	1.551140791523581619e+01	-2.272464668224448078e-02	7.734282496599886372e+02	7.925650622986668559e-03	nan	9.256731531181225492e+00	1.000000000000000000e+00
1.790000000000000000e+02	1.584199174410859428e+02	9.725867651504223943e+00	-2.746830176367942404e-03	7.566638749591500357e+01	2.828340278510763639e-01	nan	2.458877369075166186e+01	1.000000000000000000e+00
1.790000000000000000e+02	4.660794375291828828e+01	5.185235328940559896e+01	-2.192342632408095411e-03	5.629989360973888068e+01	3.542959008577794000e-01	nan	1.991253091090020177e+01	1.000000000000000000e+00
1.790000000000000000e+02	1.596350245117734232e+02	6.670339463932702984e+01	-2.397944606820007381e-03	6.348091944847687529e+01	3.416599181673257712e-01	nan	2.215277213579032534e+01	1.000000000000000000e+00
1.790000000000000000e+02	1.973443752548091012e+01	1.337357458788445399e+02	2.133766182893513750e-03	-5.425400373582640157e+01	3.660147308991484882e-01	nan	9.101159198174109122e+00	1.000000000000000000e+00
1.800000000000000000e+02	9.539720038830250814e+01	9.212655316352188706e+00	-4.949810772479366731e-03	1.526095230283626734e+02	1.054837929850412914e-01	nan	1.789874216045632593e+01	1.000000000000000000e+00
1.800000000000000000e+02	1.507358366268818486e+02	1.575512229294444921e+02	-2.779927615381534538e-03	7.682237622332135629e+01	2.703663725332244860e-01	nan	2.570828984816490603e+01	1.000000000000000000e+00
1.810000000000000000e+02	1.189340782684932094e+02	1.161336853111839673e+01	-2.389412947877192148e-03	6.318293562078797976e+01	3.037332923230630088e-01	nan	1.784290946030220582e+01	1.000000000000000000e+00
1.810000000000000000e+02	1.872114581451947757e+01	1.427803209743924810e+02	-1.905485803887891098e-03	4.628089304559508577e+01	2.964508103172489584e-01	nan	9.101159198174109122e+00	1.000000000000000000e+00
1.810000000000000000e+02	6.830591596436217117e+01	1.464051320140643497e+02	-2.960445588578330088e-03	8.312729733894124706e+01	2.063311540076989692e-01	nan	3.369180184169190539e+01	1.000000000000000000e+00
1.840000000000000000e+02	6.394672472614343661e+01	6.164395998289985812e+01	-2.873689497431487511e-03	8.009718182582246015e+01	1.774536815361595909e-01	nan	1.991253091090020177e+01	1.000000000000000000e+00
1.840000000000000000e+02	1.742246856593412758e+02	1.471018144271612869e+02	-2.462530652774305197e-03	6.573670549404542385e+01	3.167447537482540598e-01	nan	1.707315400595026844e+01	1.000000000000000000e+00
1.850000000000000000e+02	1.188046772664014128e+02	6.555223821199629697e+01	-6.790966639379415748e-02	2.351597890300000472e+03	5.647536154929855279e-03	nan	2.375470146484432377e+01	1.000000000000000000e+00
1.850000000000000000e+02	3.128497263699261310e+01	2.297906619621819502e+01	2.728407553944315733e-03	-7.502294363785003384e+01	2.534566310630753661e-01	nan	2.055477186039888693e+01	1.000000000000000000e+00
1.850000000000000000e+02	1.362642167244251539e+02	3.083863020326426252e+01	-2.739874852605362395e-03	7.542346006392541824e+01	2.819768567085266797e-01	nan	9.978359627968835355e+00	1.000000000000000000e+00
1.850000000000000000e+02	2.586455168479321998e+01	4.280626173502306386e+01	-2.457170688831959628e-03	6.554949892818056867e+01	2.896688375191864839e-01	nan	2.055477186039888693e+01	1.000000000000000000e+00
1.850000000000000000e+02	1.348075479376084616e+02	1.367782672979852236e+02	-2.262898380434745071e-03	5.876418244305421013e+01	3.405391601918364985e-01	nan	2.617682307376909279e+01	1.000000000000000000e+00
1.850000000000000000e+02	9.534816665085907061e+01	5.412446532956263212e+01	-4.526307426973369234e-03	1.378178923761311694e+02	1.415926741271085199e-01	nan	2.433264542462546842e+01	1.000000000000000000e+00
1.850000000000000000e+02	1.346972942890262743e+02	9.732021370829725981e+01	-2.127339846407364995e-03	5.402955215413582124e+01	3.332077386006215836e-01	nan	2.427809890643376889e+01	1.000000000000000000e+00
1.850000000000000000e+02	5.312898667882776493e+01	1.163252661765689595e+02	-2.573037980659366453e-03	6.959637648787874298e+01	2.350818121323829946e-01	nan	1.271889178078661331e+01	1.000000000000000000e+00
1.860000000000000000e+02	1.731609491282442832e+02	2.480868415632559731e+01	3.318353720497514096e-03	-9.562789491616568682e+01	2.305591827257217341e-01	nan	1.263694007594961732e+01	1.000000000000000000e+00
1.870000000000000000e+02	1.163986159335631072e+02	4.191970321156738777e+01	-3.604074754176435358e-02	1.238517481497216295e+03	6.152465849209254323e-03	nan	2.262941150519792899e+01	1.000000000000000000e+00
1.870000000000000000e+02	1.641018763026854117e+02	1.004820702057733826e+02	-1.305894830940996371e-02	4.358360161062669249e+02	2.717237279978479414e-02	nan	1.255241396991668168e+01	1.000000000000000000e+00
1.870000000000000000e+02	1.482725478705638125e+02	7.719215923928479128e+01	-2.474984821628531655e-03	6.617169017061779357e+01	2.904568564365835881e-01	nan	2.427809890643376889e+01	1.000000000000000000e+00
1.880000000000000000e+02	2.253448563384621082e+02	1.353304498457068519e+02	-5.533657761616903210e-03	1.730014493552293402e+02	8.536465569669371423e-02	nan	3.565991182291532624e+01	1.000000000000000000e+00
1.880000000000000000e+02	1.665035132234085324e+02	1.406760405904742228e+01	-3.158696706097865407e-03	9.005158102609237858e+01	1.997963882587958651e-01	nan	1.263694007594961732e+01	1.000000000000000000e+00
1.890000000000000000e+02	1.003912731601830721e+01	8.449988588114372590e+01	-1.914350557344000892e-01	6.665948543460218389e+03	1.216762181776387397e-02	nan	2.563658350690941390e+01	1.000000000000000000e+00
1.890000000000000000e+02	1.918743423382999254e+02	6.860680079360514938e+00	-5.496423090820777395e-03	1.717009602239907622e+02	1.944518452681025522e-01	nan	4.256404831265902189e+00	1.000000000000000000e+00
1.890000000000000000e+02	1.496591293962109717e+02	4.060606877891763844e+01	-2.289253951918359016e-03	5.968469908867437823e+01	3.187249270550145397e-01	nan	1.068078927362739172e+01	1.000000000000000000e+00
1.890000000000000000e+02	1.024744855316463656e+02	1.542988420992285228e+02	-2.958687328304585550e-03	8.306588687587004927e+01	2.110879372805064547e-01	nan	1.285762180230866214e+01	1.000000000000000000e+00
1.890000000000000000e+02	1.389796248458354455e+02	4.044041230864748115e+01	2.167904705960508813e-03	-5.544635423217572878e+01	3.498142528004832830e-01	nan	9.978359627968835355e+00	1.000000000000000000e+00
1.890000000000000000e+02	1.671637846568847294e+02	5.858697237546620329e+01	-2.491299063782387996e-03	6.674149498295662397e+01	3.227373300906365428e-01	nan	1.125875548994908115e+01	1.000000000000000000e+00
1.900000000000000000e+02	8.877347296710864555e+01	9.713157889511145981e+01	-4.624700480143486420e-02	1.594989725054888140e+03	1.710791832491465048e-02	nan	4.048366379434829554e+01	1.000000000000000000e+00
1.900000000000000000e+02	1.567303819757378562e+02	1.106419997261952375e+02	-2.316909551800408126e-03	6.065062160915037026e+01	2.710953401149963637e-01	nan	1.255241396991668168e+01	1.000000000000000000e+00
1.900000000000000000e+02	1.721633179676937857e+02	1.413254241583162525e+02	-2.379086245850635731e-03	6.282225662296336566e+01	2.926819515633896085e-01	nan	1.795915886087425051e+01	1.000000000000000000e+00
1.910000000000000000e+02	1.076671729026026014e+02	1.732288732544485654e+01	-3.733410358680167105e-03	1.101245088317403997e+02	2.120216607548742749e-01	nan	2.610060246696842867e+01	1.000000000000000000e+00
1.910000000000000000e+02	2.242451454607506776e+02	2.566173537417230932e+01	-2.240936052047848032e-03	5.799710786570025078e+01	3.662811130810492699e-01	nan	2.106202048461340581e+01	1.000000000000000000e+00
1.910000000000000000e+02	1.748221397928069507e+02	5.033414426659635410e+01	2.305684941605822946e-03	-6.025858152263062095e+01	2.943766671423717618e-01	nan	1.125875548994908115e+01	1.000000000000000000e+00
1.910000000000000000e+02	6.466833747079419936e+01	1.387863315779798654e+02	-2.654993092405332107e-03	7.245880899490015281e+01	2.431791110825005653e-01	nan	1.624544846958815825e+01	1.000000000000000000e+00
1.920000000000000000e+02	1.943993602230411284e+02	1.028723327015746669e+01	-5.068835067363755033e-03	1.567666647068272425e+02	2.066092635738598915e-01	nan	4.256404831265902189e+00	1.000000000000000000e+00
1.920000000000000000e+02	1.581984310981732555e+01	5.952354229730298840e+01	-4.414348730710952046e-03	1.339075296812617353e+02	1.195471180489897645e-01	nan	1.681478726103517118e+01	1.000000000000000000e+00
1.920000000000000000e+02	2.650485461446429980e+01	4.654018372644650725e+01	-2.299534260841163552e-03	6.004375772230874020e+01	2.614806239487842410e-01	nan	1.651014691818246760e+01	1.000000000000000000e+00
1.930000000000000000e+02	1.189828062049613635e+02	6.416900315276632227e+01	-3.702341429744578950e-03	1.090393695372052747e+02	1.702063354123856120e-01	nan	3.103093261897891608e+01	1.000000000000000000e+00
1.930000000000000000e+02	2.287223502675444564e+01	2.695386157796421855e+01	-2.516410681164148698e-03	6.761856425131709614e+01	2.547357152129307023e-01	nan	1.992033986590442396e+01	1.000000000000000000e+00
1.930000000000000000e+02	1.813995165818570001e+02	7.006291704568097600e+01	-2.907122868463049570e-03	8.126490359474264835e+01	2.703145539293405619e-01	nan	1.828533208649778885e+01	1.000000000000000000e+00
1.940000000000000000e+02	1.885973521074893711e+02	1.045603480333890332e+02	-3.120591839130445501e-03	8.872069869844258960e+01	1.934293663016793952e-01	nan	3.244210647739378572e+01	1.000000000000000000e+00
1.950000000000000000e+02	1.298404890138763790e+02	1.143178767896541217e+02	-8.132843318768012697e-03	2.637827694226272683e+02	5.165771563706322844e-02	nan	1.325992368584687320e+01	1.000000000000000000e+00
1.950000000000000000e+02	1.034565106156523626e+02	1.368673394862965722e+02	-5.759434760655478616e-03	1.808871249112457917e+02	7.662479206016625799e-02	nan	2.202886686649144110e+01	1.000000000000000000e+00
1.950000000000000000e+02	5.308367740704606064e+01	3.290013803762736444e+01	-2.494802770067972020e-03	6.686386834751255037e+01	2.430871527071555294e-01	nan	1.204999047181874872e+01	1.000000000000000000e+00
1.950000000000000000e+02	4.298944131536230628e+01	4.562184143702133809e+01	-3.022097361235853361e-03	8.528059851089743404e+01	2.766249172070482931e-01	nan	6.228017269175906812e+00	1.000000000000000000e+00
1.960000000000000000e+02	6.752005557472183739e+01	5.660758791278342983e+01	-2.786173165571907175e-03	7.704051351223837685e+01	2.660328133646110427e-01	nan	2.687820048982469245e+01	1.000000000000000000e+00
1.960000000000000000e+02	1.320536078516093070e+01	1.090708613942258012e+02	-8.064932758511784983e-03	2.614108686210030328e+02	3.515497960652735898e-02	nan	2.446141448338158852e+01	1.000000000000000000e+00
1.960000000000000000e+02	2.076021840628341977e+02	7.636416356521455384e+01	-3.219174966629856013e-03	9.216389513593679794e+01	2.074656840564401694e-01	nan	1.458699531960301066e+01	1.000000000000000000e+00
1.960000000000000000e+02	1.730001477948069351e+02	1.339971828821234965e+02	-3.371522143859055805e-03	9.748489956340350204e+01	2.251685267155015824e-01	nan	1.690362941282720044e+01	1.000000000000000000e+00
1.960000000000000000e+02	4.293325773903759313e+01	3.939407759187557900e+01	-2.828413680007613260e-03	7.851584090864112397e+01	2.808649698018201857e-01	nan	6.228017269175906812e+00	1.000000000000000000e+00
1.970000000000000000e+02	4.011113817109566071e+01	1.481174605802601150e+02	-5.034249090367524417e-03	1.555586860617858633e+02	1.354717082327946409e-01	nan	3.467506234484248751e+01	1.000000000000000000e+00
1.970000000000000000e+02	1.768980944053430449e+02	9.555225754036410279e+00	-2.310858793996372392e-03	6.043928780139385992e+01	3.328330693963316156e-01	nan	1.751656759257889107e+01	1.000000000000000000e+00
1.970000000000000000e+02	1.717852492855905666e+02	4.867585504828319642e+01	2.002350892666847956e-03	-4.966408383149563122e+01	3.739549884272244107e-01	nan	1.462208704308205220e+01	1.000000000000000000e+00
1.980000000000000000e+02	1.065859783555947082e+01	8.474238431475517075e+01	-3.809641130429800536e-03	1.127870082712853872e+02	1.800100023032598084e-01	nan	2.446141448338158852e+01	1.000000000000000000e+00
1.980000000000000000e+02	7.406061045939823373e+01	1.551738959384625218e+02	-4.688716889965050330e-03	1.434903405787066788e+02	1.153897364913037960e-01	nan	3.463017405576819385e+01	1.000000000000000000e+00
1.990000000000000000e+02	1.076446559625563566e+02	1.655751725544116582e+01	-6.530806000981979366e-03	2.078286794555928623e+02	1.167295012577870272e-01	nan	1.551262625718640464e+01	1.000000000000000000e+00
1.990000000000000000e+02	1.481770433775679976e+02	7.813868988541389626e+01	-5.418580974988289854e-03	1.689821816386488251e+02	7.983251509254518652e-02	nan	1.255831712424433277e+01	1.000000000000000000e+00
1.990000000000000000e+02	1.100367576284701556e+02	3.188459861540926354e+01	-2.711972342029508442e-03	7.444891373486419184e+01	2.512121808341570839e-01	nan	1.551262625718640464e+01	1.000000000000000000e+00
1.990000000000000000e+02	2.172371981878357303e+02	6.541213474562404429e+01	-2.070588522668825697e-03	5.204740814353129963e+01	3.204157652472227058e-01	nan	1.126275469586686917e+01	1.000000000000000000e+00
2.000000000000000000e+02	1.642314764006550263e+02	1.195457784760604341e+02	-3.884937327541236086e-03	1.154168659784524209e+02	1.898349279750927154e-01	nan	9.861913177235210881e+00	1.000000000000000000e+00
2.000000000000000000e+02	1.199487798453789935e+02	6.465323372912253319e+01	-2.499581906328983069e-03	6.703078844191014696e+01	2.955442473587820418e-01	nan	1.827908598100551529e+01	1.000000000000000000e+00
2.010000000000000000e+02	7.471088173094888418e+01	1.115033016069348406e+02	-9.088892579064707100e-02	3.154190647280369831e+03	4.352289453893098958e-03	nan	1.617204408636475321e+01	1.000000000000000000e+00
2.010000000000000000e+02	1.228944897006131924e+02	4.090794086430597076e+01	-4.836569092656044060e-03	1.486543497808325185e+02	1.130166320720422668e-01	nan	1.104326917726048940e+01	1.000000000000000000e+00
2.010000000000000000e+02	1.708707864376911516e+02	3.408239119643226900e+01	-2.338929485200208578e-03	6.141970814717388549e+01	3.116365239436479362e-01	nan	1.462208704308205220e+01	1.000000000000000000e+00
2.020000000000000000e+02	2.026537725376645938e+02	1.054549822325227808e+02	-2.748142244500396784e-03	7.571221388055109003e+01	2.629097891310460122e-01	nan	3.155070100234993546e+01	1.000000000000000000e+00
2.020000000000000000e+02	2.117351529111737136e+02	7.523950169271788013e+01	-2.662389434452683713e-03	7.271713979890189705e+01	2.595971738622488978e-01	nan	1.126275469586686917e+01	1.000000000000000000e+00
2.020000000000000000e+02	1.099659481781156529e+02	1.470118825783537204e+02	-2.290875039532943701e-03	5.974131854517759876e+01	2.913807645836440363e-01	nan	3.898334891026828064e+00	1.000000000000000000e+00
2.030000000000000000e+02	1.722864658804757596e+02	7.604049688603026880e+01	-2.715362641000395802e-03	7.456732614107102108e+01	2.890198405201841458e-01	nan	6.882581027542682861e+00	1.000000000000000000e+00
2.030000000000000000e+02	2.074212840772652839e+02	2.238832667422637357e+01	-2.525262774876432022e-03	6.792773985070839160e+01	2.397110049940709420e-01	nan	3.837564361349564024e+01	1.000000000000000000e+00
2.030000000000000000e+02	1.615301136231953478e+02	1.392600961210210073e+02	-2.054397817180053567e-03	5.148191807567165057e+01	3.376293113534233337e-01	nan	1.123046149997258780e+01	1.000000000000000000e+00
2.040000000000000000e+02	6.327989043583703221e+01	1.000635704937310777e+02	-1.400578209277849283e-02	4.689059216011313538e+02	1.981603584107394234e-02	nan	1.401753535194392697e+01	1.000000000000000000e+00
2.040000000000000000e+02	1.257605319851892922e+01	1.307180831270743226e+02	-2.177965653498793296e-03	5.579775126735138713e+01	3.431666335515983768e-01	nan	5.925013295661239709e+01	1.000000000000000000e+00
2.050000000000000000e+02	1.667288067136863958e+02	5.746188303246857032e+00	-6.409607408634689085e-02	2.218401188388344963e+03	8.343303203676710744e-03	nan	2.863732512714544498e+01	1.000000000000000000e+00
2.050000000000000000e+02	8.616102868435761764e+01	3.808534127531041236e+01	-2.562145187446601691e-03	6.921592571769215851e+01	3.261800537517264287e-01	nan	3.213630629913786407e+01	1.000000000000000000e+00
2.050000000000000000e+02	1.152261431251252617e+02	8.231170723929615463e+01	-2.110428109827378225e-03	5.343887875371648022e+01	3.291720946543835735e-01	nan	1.827908598100551529e+01	1.000000000000000000e+00
2.050000000000000000e+02	1.135135467517164898e+02	1.068245307182532571e+02	-2.847654057838444348e-03	7.918784637330399789e+01	2.608080469634508347e-01	nan	2.457257620292840983e+01	1.000000000000000000e+00
2.050000000000000000e+02	1.595221157029552330e+02	1.282106069991349671e+02	2.585702969434364867e-03	-7.003872443663132685e+01	2.520077307536956468e-01	nan	9.861913177235210881e+00	1.000000000000000000e+00
2.060000000000000000e+02	7.029326329708172238e+01	5.738465647399345393e+00	-1.822510874447498888e-02	6.162736392243381260e+02	6.532720256901325406e-03	nan	2.784121485833003007e+01	1.000000000000000000e+00
2.060000000000000000e+02	1.222109629535299575e+02	2.988584554138967064e+01	-2.408323213548161507e-02	8.208793369938280193e+02	9.282269647521879108e-03	nan	1.104326917726048940e+01	1.000000000000000000e+00
2.070000000000000000e+02	1.720435015467780886e+02	8.950540931818349577e+01	-2.173746824302655919e-03	5.565040092427545204e+01	3.024801411653562644e-01	nan	1.083242109346407034e+01	1.000000000000000000e+00
2.070000000000000000e+02	1.676060002176934063e+02	1.123557399417110787e+02	5.132214008751273537e-03	-1.589802904126962346e+02	1.163495061966858257e-01	nan	1.779679741572086371e+01	1.000000000000000000e+00
2.070000000000000000e+02	2.258010743345961373e+02	1.362419262923801000e+02	-3.190896599469742866e-03	9.117622132669964685e+01	2.036059057763673907e-01	nan	3.851796340700030186e+01	1.000000000000000000e+00
2.070000000000000000e+02	1.235043481388818520e+02	1.436358816326223007e+02	-2.329754318203556239e-03	6.109924862111070354e+01	2.645234285207811453e-01	nan	1.005854167358839746e+01	1.000000000000000000e+00
2.070000000000000000e+02	6.606275002451535272e+01	8.632504838061065300e+01	-2.191709957711784895e-03	5.627779628623448360e+01	3.681098375698355074e-01	nan	1.401753535194392697e+01	1.000000000000000000e+00
2.070000000000000000e+02	1.137099322525851335e+02	1.459257895009814092e+02	-2.414628550374165340e-03	6.406363675990904483e+01	3.572457868782408230e-01	nan	3.898334891026828064e+00	1.000000000000000000e+00
2.080000000000000000e+02	1.869978777239517171e+02	8.902241268254194040e+01	-2.689076946693166881e-03	7.364925008392570760e+01	2.723153829406542714e-01	nan	1.275700620739817204e+01	1.000000000000000000e+00
2.100000000000000000e+02	1.982404866866471949e+01	1.444091171951707508e+02	-5.854298611573309497e-02	2.024449411826745518e+03	8.432237061264613587e-03	nan	2.051460084909791703e+01	1.000000000000000000e+00
2.100000000000000000e+02	5.528155347626962168e+01	2.918589222353836021e+01	-2.463065251135264887e-03	6.575537732175709493e+01	2.275398508026195143e-01	nan	6.026622236868048432e+00	1.000000000000000000e+00
2.100000000000000000e+02	9.013092373381907407e+01	7.701343111761632088e+01	-2.644181745092496604e-03	7.208120287206446619e+01	2.894550759723177880e-01	nan	2.564842619264099710e+01	1.000000000000000000e+00
2.100000000000000000e+02	1.110237115900273785e+01	8.510885772567831964e+01	-3.556599118925773441e-03	1.039490521762909054e+02	1.586016863258331577e-01	nan	1.097950945189034400e+01	1.000000000000000000e+00
2.100000000000000000e+02	1.184336902664841631e+02	1.869702630832236423e+01	-2.585323219102460181e-03	7.002546096018137689e+01	2.588891276518263673e-01	nan	1.180921101439715137e+01	1.000000000000000000e+00
2.100000000000000000e+02	5.156994205078677673e+00	6.201955141959398077e+01	-1.946204677287515991e-03	4.770307433954119603e+01	3.544092886180371105e-01	nan	1.362545741033956403e+01	1.000000000000000000e+00
2.110000000000000000e+02	3.410245668298394150e+01	1.591392194546404255e+02	-2.912353397311842618e-03	8.144758940270185121e+01	1.883421394453514974e-01	nan	2.051460084909791703e+01	1.000000000000000000e+00
2.110000000000000000e+02	8.674117837096784456e+01	1.092186745879149612e+02	-2.828463570013616847e-03	7.851758340855258211e+01	2.477840999924493248e-01	nan	2.760822078895607490e+01	1.000000000000000000e+00
2.110000000000000000e+02	8.660417850708169851e+01	1.457121336491394459e+02	-2.667988246019922793e-03	7.291268855589009945e+01	2.576318763201326245e-01	nan	1.399286250545604027e+01	1.000000000000000000e+00
2.120000000000000000e+02	1.676221226332517915e+02	6.664084623099223847e+01	-3.091998614095931106e-03	8.772202790078607393e+01	2.568862083537464258e-01	nan	2.328812651685669621e+01	1.000000000000000000e+00
2.120000000000000000e+02	2.233307647107237131e+02	9.681879252759455312e+01	-2.956046530863815948e-03	8.297365218448986468e+01	2.596027016796587095e-01	nan	2.489862445550207326e+01	1.000000000000000000e+00
2.120000000000000000e+02	1.628805286057734918e+02	1.495624293507361813e+02	-2.934373784215559781e-03	8.221669178018096602e+01	2.004854695058565506e-01	nan	2.265190163735691797e+01	1.000000000000000000e+00
2.140000000000000000e+02	1.588744477580143553e+02	9.752904521577708152e+00	-1.183483281472240238e-02	3.930815385673506626e+02	3.157653124147397072e-02	nan	3.177024783722808365e+01	1.000000000000000000e+00
2.140000000000000000e+02	4.985332819016090866e+01	2.656777346588766520e+01	-2.840447041271384598e-03	7.893612810874792274e+01	2.277653564239759953e-01	nan	6.026622236868048432e+00	1.000000000000000000e+00
2.140000000000000000e+02	2.681308721654996674e+01	3.815746903616896191e+01	-1.231199450158367882e-02	4.097472851508042595e+02	2.510380727301009252e-02	nan	2.579096251662311445e+01	1.000000000000000000e+00
2.140000000000000000e+02	5.545359416857207790e+00	7.563947293564015695e+01	-1.936592956600061317e-03	4.736736737559413513e+01	3.625967947629029631e-01	nan	1.097950945189034400e+01	1.000000000000000000e+00
2.150000000000000000e+02	4.172621558692878097e+01	1.119283175869824376e+01	-2.653739332264741339e-03	7.241501912376240568e+01	2.821158104999448302e-01	nan	1.739076742887119309e+01	1.000000000000000000e+00
2.150000000000000000e+02	1.121690115497365952e+02	9.846510983177695664e+01	-3.059531068761529339e-03	8.658803936476340368e+01	2.039133430028171601e-01	nan	1.005370657291698855e+01	1.000000000000000000e+00
2.150000000000000000e+02	2.154925931666227257e+02	1.204514937405615456e+02	-2.576281020918832782e-03	6.970964561365396150e+01	3.227282427837165901e-01	nan	2.489862445550207326e+01	1.000000000000000000e+00
2.160000000000000000e+02	2.321031009904053377e+01	7.702806197963266754e+01	-2.634289335409764361e-03	7.173569233043531312e+01	2.496417732296634107e-01	nan	8.977439715829776290e+00	1.000000000000000000e+00
2.160000000000000000e+02	1.766619831755558607e+02	1.198831870008886966e+02	-2.545694739832736128e-03	6.864136367998864330e+01	3.118972740791001730e-01	nan	1.394268299409044332e+01	1.000000000000000000e+00
2.160000000000000000e+02	1.006991631284061128e+01	1.082198082711135783e+02	-2.148255119451296033e-03	5.476005640431304045e+01	3.057258361396225643e-01	nan	3.289300633382252670e+01	1.000000000000000000e+00
2.160000000000000000e+02	7.630242211106295258e+01	1.362424971062892212e+02	-2.493029082667960489e-03	6.680191906377751820e+01	2.526328658244825220e-01	nan	1.399286250545604027e+01	1.000000000000000000e+00
2.160000000000000000e+02	6.478219870835579286e+01	1.442906978364139547e+02	-2.655063708968691521e-03	7.246127540782043752e+01	2.907013291052690240e-01	nan	1.405308088074148998e+01	1.000000000000000000e+00
2.170000000000000000e+02	1.411908527363547137e+02	1.430304611582197936e+02	-7.766151321876493124e-03	2.509753792598221196e+02	7.170288238913302692e-02	nan	7.079794773087416004e+00	1.000000000000000000e+00
2.170000000000000000e+02	2.254652635256722704e+01	6.807519567943161576e+01	-2.519399837359191392e-03	6.772296601075555600e+01	2.857553811438677815e-01	nan	8.977439715829776290e+00	1.000000000000000000e+00
2.180000000000000000e+02	1.152183046828661048e+02	8.054859426342717654e+01	-6.200090515337812469e-03	1.962778348954933847e+02	8.336724601253708844e-02	nan	1.817414973864446992e+01	1.000000000000000000e+00
2.180000000000000000e+02	1.444830957819475259e+02	9.787449638392840257e+01	-2.712112330967032456e-03	7.445380310511646371e+01	2.260592973451506227e-01	nan	2.634842989508977240e+01	1.000000000000000000e+00
2.180000000000000000e+02	1.153944065644583077e+02	1.079873912208833815e+02	2.691242686443117565e-03	-7.372489251464098459e+01	2.530112275627027785e-01	nan	1.005370657291698855e+01	1.000000000000000000e+00
2.190000000000000000e+02	1.256039532225198769e+02	1.346676829597559220e+02	-3.623878965641863514e-02	1.245434465376182061e+03	5.915945937541966515e-03	nan	1.768862616629927231e+01	1.000000000000000000e+00
2.190000000000000000e+02	9.855787164859971483e+01	3.729742739392108319e+01	-2.967268318363681240e-03	8.336559368322234320e+01	2.351986310645765021e-01	nan	2.215397531802543440e+01	1.000000000000000000e+00
2.190000000000000000e+02	1.582289877775529590e+02	1.203531576247943917e+02	-4.823851765602906252e-03	1.482101738217762659e+02	1.123722984175027362e-01	nan	1.843898564808081986e+01	1.000000000000000000e+00
2.200000000000000000e+02	6.928088250994412078e+01	6.486173362349870786e+01	-2.197573453918178626e-03	5.648258963943010968e+01	3.153294304897061862e-01	nan	1.087524568644983525e+01	1.000000000000000000e+00
2.200000000000000000e+02	1.477493510042193350e+02	1.456968434450370182e+02	-5.985141893757396463e-03	1.887703602713554574e+02	8.805277159416391441e-02	nan	7.079794773087416004e+00	1.000000000000000000e+00
2.200000000000000000e+02	3.150015105491813117e+01	2.600541500254964689e+01	2.078496866019948451e-03	-5.232362153160046603e+01	2.873479410020095548e-01	nan	7.806109842432465307e+00	1.000000000000000000e+00
2.210000000000000000e+02	1.854791241557856836e+02	1.306839478078157128e+02	-3.207507721371837331e-03	9.175639520844644892e+01	2.136347382209597967e-01	nan	1.394268299409044332e+01	1.000000000000000000e+00
2.210000000000000000e+02	1.075597858747300535e+02	1.705479508838649849e+01	3.069400218549911147e-03	-8.693273751194539045e+01	2.082706699722118859e-01	nan	1.057077144546591363e+01	1.000000000000000000e+00
2.220000000000000000e+02	3.000719094878668614e+01	1.204874741577519615e+02	-5.439904739265567779e-03	1.697269531939428759e+02	8.842626693801003412e-02	nan	2.269906133289176609e+01	1.000000000000000000e+00
2.230000000000000000e+02	4.450367773984446274e+01	9.975441575772588010e+01	-6.441302647792948935e-03	2.047026107797325096e+02	7.539581817977258904e-02	nan	1.745704457317291514e+01	1.000000000000000000e+00
2.230000000000000000e+02	1.739110814024033687e+02	5.615312784439016269e+01	-2.801547138369772389e-03	7.757747769374154245e+01	2.384214865235081415e-01	nan	1.544516589620853075e+01	1.000000000000000000e+00
2.230000000000000000e+02	2.870203278729405127e+01	5.983301817683142332e+01	-2.871178113819184384e-03	8.000946714962582007e+01	2.986109165992844039e-01	nan	1.331512139115376669e+01	1.000000000000000000e+00
2.230000000000000000e+02	9.916468802109461933e+01	6.109744199086529903e+01	-2.709550996926536354e-03	7.436434381865264243e+01	2.649755107110374208e-01	nan	2.380774917804464863e+01	1.000000000000000000e+00
2.230000000000000000e+02	5.201382058031042988e+01	3.719441809789415743e+01	-2.714032714465866147e-03	7.452087601900679203e+01	2.100102470528099063e-01	nan	5.257832236449346830e+00	1.000000000000000000e+00
2.230000000000000000e+02	1.589665896706281387e+02	3.938570576630915099e+01	-2.237963220587782780e-03	5.789327627755522343e+01	3.662585825164166309e-01	nan	6.542759191758972470e+00	1.000000000000000000e+00
2.230000000000000000e+02	1.477031953598336429e+02	4.729863151798471677e+01	-2.219550200891543239e-03	5.725016781234669594e+01	3.374823518090426244e-01	nan	1.376511697560061265e+01	1.000000000000000000e+00
2.240000000000000000e+02	9.797072805583395549e+00	8.500906105604035190e+01	-1.104303303422240513e-02	3.654264798105407408e+02	6.112204966953804774e-02	nan	3.148381563543161121e+01	1.000000000000000000e+00
2.240000000000000000e+02	5.122006069762586833e+01	8.364111053520342409e+01	-2.572312316206130500e-03	6.957103132665717737e+01	2.818392801002510550e-01	nan	1.683973531655675515e+01	1.000000000000000000e+00
2.250000000000000000e+02	2.551844251533844954e+01	4.690408896202518463e+01	-1.999846706311878344e-02	6.782114291893758491e+02	9.161892596086018692e-03	nan	1.331512139115376669e+01	1.000000000000000000e+00
2.250000000000000000e+02	8.906158564663242316e+01	1.309713477958362944e+02	-4.574198591558739299e-03	1.394905790870369628e+02	1.059422134231575718e-01	nan	1.751470016913448902e+01	1.000000000000000000e+00
2.250000000000000000e+02	3.605872975562717642e+01	3.234218950552534011e+01	-2.309752990696798455e-03	6.040066559414358949e+01	2.871336764027023758e-01	nan	7.806109842432465307e+00	1.000000000000000000e+00
2.260000000000000000e+02	9.885558731296036683e+01	2.769012519033038089e+01	-1.881131615303106852e-02	6.367480075262067203e+02	1.314417498569842024e-02	nan	1.374311896841568981e+01	1.000000000000000000e+00
2.260000000000000000e+02	2.061634744106938797e+02	1.473909722402036380e+02	-2.321231756466949486e-02	7.904610491625760460e+02	8.859332503795336322e-03	nan	8.902463659819208175e+00	1.000000000000000000e+00
2.260000000000000000e+02	8.163216745142096897e+01	1.468322578357848442e+02	-3.271109578486908025e-03	9.397780665471991313e+01	1.608905742610224898e-01	nan	1.751470016913448902e+01	1.000000000000000000e+00
2.260000000000000000e+02	4.982844724872856546e+01	3.241226970744695990e+01	-2.541265869287779363e-03	6.848667725778511794e+01	3.350533965201227815e-01	nan	5.257832236449346830e+00	1.000000000000000000e+00
2.270000000000000000e+02	2.262702649815076086e+02	5.790268447436532995e+01	-4.276749205759135253e-03	1.291016140430322423e+02	1.451939291990104186e-01	nan	4.331124506844140853e+01	1.000000000000000000e+00
2.270000000000000000e+02	5.994683213998973059e+01	6.634990021319143239e+01	-2.483011280368375897e-03	6.645202895515160435e+01	2.628021445181596416e-01	nan	1.936859556620746403e+01	1.000000000000000000e+00
2.270000000000000000e+02	1.589804553145197019e+02	1.380534190374762602e+02	-2.491729158917629309e-03	6.675651684394856034e+01	2.962430982129903301e-01	nan	2.814083946872279185e+01	1.000000000000000000e+00
2.270000000000000000e+02	1.073188768317625943e+02	1.646944406478106515e+01	-3.687602611970009717e-03	1.085245893091730807e+02	1.696108274794037030e-01	nan	1.405457058754646837e+01	1.000000000000000000e+00
2.280000000000000000e+02	2.245644858744724388e+02	1.514233390303669751e+02	-6.771383436606556207e-03	2.162312873895822634e+02	5.609302741172483842e-02	nan	1.005827969831980262e+01	1.000000000000000000e+00
2.280000000000000000e+02	1.907454887921089437e+02	8.267876620799955845e+01	-4.050956439446314061e-03	1.212153877860602620e+02	1.460005036562310732e-01	nan	3.141666377512991559e+01	1.000000000000000000e+00
2.290000000000000000e+02	1.689379436474876854e+02	1.117331745077756864e+02	-6.994924986444493384e-03	2.240388857845360064e+02	1.315217733674138856e-01	nan	7.029921792497416000e+00	1.000000000000000000e+00
2.290000000000000000e+02	1.386660841259505332e+02	7.407496336658728353e+01	-2.248995374195407460e-03	5.827859446498936791e+01	2.976910965239332185e-01	nan	1.363960346821803427e+01	1.000000000000000000e+00
2.290000000000000000e+02	2.145653530343757609e+02	1.503341499119249818e+02	-4.792734074186884817e-03	1.471233314082270738e+02	1.549630388670738546e-01	nan	8.902463659819208175e+00	1.000000000000000000e+00
2.300000000000000000e+02	3.853333280494115343e+01	8.279822646056494762e+00	-6.872747932630908496e-02	2.380161506074808585e+03	3.333436158112768055e-03	nan	2.418927777200755003e+01	1.000000000000000000e+00
2.300000000000000000e+02	1.282624513919621734e+02	8.289557608376919973e+01	-2.997303571936935519e-03	8.441462997093071863e+01	2.620121741573470109e-01	nan	6.203619327136156159e+00	1.000000000000000000e+00
2.300000000000000000e+02	5.398500796088311660e+01	1.293591550524811282e+02	-2.486591398522043726e-03	6.657707114426850126e+01	2.907299454339049571e-01	nan	8.100974514550793870e+00	1.000000000000000000e+00
2.310000000000000000e+02	1.416554744521304521e+01	2.180681743136201334e+01	-6.189392666887842849e-03	1.959041929284944388e+02	6.656551519900266722e-02	nan	2.787056783166540086e+01	1.000000000000000000e+00
2.310000000000000000e+02	1.704832777223357994e+02	2.957877417422178112e+01	-3.180096669708340311e-03	9.079901398277691271e+01	1.927947221863961502e-01	nan	4.468074872027879962e+01	1.000000000000000000e+00
2.310000000000000000e+02	1.221565518906031969e+02	9.681884061829580901e+01	-4.801865343332356248e-03	1.474422577213700265e+02	1.035757842568045817e-01	nan	1.346196122578201226e+01	1.000000000000000000e+00
2.310000000000000000e+02	9.791201868916668616e+01	1.249505327677703832e+02	-3.895871971496973982e-03	1.157987784625526047e+02	1.277293920499040780e-01	nan	1.022295293740106992e+01	1.000000000000000000e+00
2.310000000000000000e+02	6.604829983046355935e+00	1.245375994613264936e+02	-2.356910959334164880e-03	6.204774409256731360e+01	3.110475418889945276e-01	nan	2.201745380464165791e+01	1.000000000000000000e+00
2.320000000000000000e+02	1.823284650605140769e+02	1.588053457360985874e+02	-2.175865869264600756e-03	5.572441245392490572e+01	3.032689465087754499e-01	nan	3.123734977241254995e+01	1.000000000000000000e+00
2.320000000000000000e+02	2.167181511369377063e+02	1.067269692858656782e+01	-2.436732760499108180e-03	6.483566681704313339e+01	2.741626151418296020e-01	nan	4.818624910152315266e+01	1.000000000000000000e+00
2.320000000000000000e+02	3.083594771671483059e+01	8.688999959476738866e+01	-2.181509959298741450e-03	5.592154264436815936e+01	3.142110804073733332e-01	nan	2.866167583037836053e+01	1.000000000000000000e+00
2.320000000000000000e+02	1.078632034997530269e+02	1.587915615422600695e+02	-2.338550814884340998e-03	6.140648239226376859e+01	3.129975292196820469e-01	nan	3.527380483659627686e+01	1.000000000000000000e+00
2.330000000000000000e+02	1.689144152510487231e+02	1.187630569266494973e+02	-2.001812950320356818e-02	6.788981759519268735e+02	1.514215203873237048e-02	nan	6.385170911359624668e+00	1.000000000000000000e+00
2.330000000000000000e+02	2.117980415069422406e+02	1.359459480580561035e+02	-2.316481349136181780e-03	6.063566584617765898e+01	2.859084932167851312e-01	nan	8.182563029768036955e+00	1.000000000000000000e+00
2.340000000000000000e+02	5.526133619387915985e+01	1.373589534453819567e+02	-4.691301831886967449e-03	1.435806244137039585e+02	7.033030987136379419e-02	nan	8.100974514550793870e+00	1.000000000000000000e+00
2.340000000000000000e+02	9.815861361787879957e+01	8.478851555565810827e+01	-2.679984007429035090e-03	7.333166251214983333e+01	3.089362113777585073e-01	nan	2.684454809554855004e+01	1.000000000000000000e+00
2.350000000000000000e+02	8.126254193601113229e+00	1.525401195993619297e+02	2.413746819656639904e-03	-6.403284069832709235e+01	3.079015919531056245e-01	nan	1.333462734603787503e+01	1.000000000000000000e+00
2.360000000000000000e+02	4.312268562064686250e+01	1.368944389576647325e+02	-3.139103292994797120e-03	8.936724515740895924e+01	2.414883713057184300e-01	nan	5.327080416053190604e+00	1.000000000000000000e+00
2.360000000000000000e+02	4.489625761050782415e+01	5.551533876190496208e+00	-2.121664374416499643e-03	5.383132589132871004e+01	3.246498219852782530e-01	nan	3.476508004769127069e+01	1.000000000000000000e+00
2.360000000000000000e+02	1.678355985287859937e+02	1.124696824703629972e+02	-5.200957416489267529e-03	1.613812799392872819e+02	2.660653919103173060e-01	nan	6.385170911359624668e+00	1.000000000000000000e+00
2.360000000000000000e+02	2.655852379130560337e+01	1.152307001148327288e+02	-2.594063380467375238e-03	7.033072711716123138e+01	2.570984190272106451e-01	nan	2.201745380464165791e+01	1.000000000000000000e+00
2.360000000000000000e+02	1.985961822342446510e+02	1.169670095798604734e+02	-4.891452388069177613e-03	1.505712494779492658e+02	8.464971342250404707e-02	nan	1.346283088833001429e+01	1.000000000000000000e+00
2.370000000000000000e+02	1.038315998287105515e+02	5.768347558225688942e+01	-2.566842032466260318e-03	6.937997163964008962e+01	2.617562618588255008e-01	nan	2.644222106911816539e+01	1.000000000000000000e+00
2.370000000000000000e+02	2.171475354604831693e+02	6.272663310157580696e+01	-2.466214649724471266e-03	6.586537584054693184e+01	2.786785811602060514e-01	nan	3.883128650560304607e+01	1.000000000000000000e+00
2.380000000000000000e+02	6.365901784527724772e+01	7.967057161422179945e+01	-4.773600437561214931e-03	1.464550540758183388e+02	1.044124741779839383e-01	nan	1.319390191177608429e+01	1.000000000000000000e+00
2.380000000000000000e+02	2.120197023214425087e+02	1.277663879097692927e+02	-3.143902556845497732e-03	8.953486824477171524e+01	2.086868014270986116e-01	nan	8.182563029768036955e+00	1.000000000000000000e+00
2.380000000000000000e+02	1.263962649706411838e+02	1.339075855500913974e+02	-2.169571948297284360e-03	5.550458572695620774e+01	3.558608461450585292e-01	nan	1.298007263102799236e+01	1.000000000000000000e+00
2.380000000000000000e+02	9.214619058948111174e+00	9.166080688233897433e+01	-1.763941662290453372e-03	4.133720444026668872e+01	3.728161211745001369e-01	nan	2.795274098568329890e+01	1.000000000000000000e+00
2.390000000000000000e+02	2.211517921264823201e+02	2.410235653575478310e+01	-4.166238976823200511e-03	1.252418417246793467e+02	1.370552295311688873e-01	nan	3.883128650560304607e+01	1.000000000000000000e+00
2.390000000000000000e+02	7.769373352022265067e+01	4.270188337694469993e+01	-2.585122345260970449e-03	7.001844507305193588e+01	2.352725799113519756e-01	nan	9.311090564793865099e+00	1.000000000000000000e+00
2.390000000000000000e+02	7.763157699571382864e+01	5.411278116540082550e+01	-3.320751066086696270e-03	9.571162660536538169e+01	1.754407049214821157e-01	nan	1.141106707421054089e+01	1.000000000000000000e+00
2.390000000000000000e+02	1.122677314612027288e+02	1.217830844452696653e+02	-2.493823930073622332e-03	6.682968056642960164e+01	3.390797982622667517e-01	nan	5.794522333071877362e+00	1.000000000000000000e+00
2.390000000000000000e+02	8.279709992606278490e+01	1.284949809084818355e+02	-2.373398883110159306e-03	6.262361505392953376e+01	3.095666372675086597e-01	nan	2.301802780020859629e+01	1.000000000000000000e+00
2.400000000000000000e+02	6.941332233311668176e+01	9.154352522816300564e+01	-5.711508550625288977e-03	1.792132141739389795e+02	7.208400977355466921e-02	nan	1.319390191177608429e+01	1.000000000000000000e+00
2.400000000000000000e+02	2.685094921312746763e+01	1.556907201792091371e+02	-5.533493633281862285e-03	1.729957168722696395e+02	8.763215818217273689e-02	nan	1.898790371757790041e+01	1.000000000000000000e+00
2.400000000000000000e+02	1.071735287728692327e+02	1.738693185231093707e+01	2.980615317319101377e-03	-8.383176208769720006e+01	2.485037903909292911e-01	nan	1.165026106180545007e+01	1.000000000000000000e+00
2.410000000000000000e+02	7.898275295255137962e+01	3.348044984365540699e+01	-2.897994570002431630e-03	8.094608103821367706e+01	2.087294467071144632e-01	nan	9.311090564793865099e+00	1.000000000000000000e+00
2.410000000000000000e+02	2.023711266276760341e+02	1.040442540550401702e+02	-2.660302777491034033e-03	7.264425947953215257e+01	2.472150630058077558e-01	nan	1.346283088833001429e+01	1.000000000000000000e+00
2.410000000000000000e+02	1.158549895492179047e+02	1.263336963248347047e+02	-2.723068398141860989e-03	7.483646383441359262e+01	3.566011506392807728e-01	nan	5.794522333071877362e+00	1.000000000000000000e+00
2.410000000000000000e+02	1.796591198611867526e+02	3.005058000563984422e+01	2.231447457470839106e-03	-5.766570130685904161e+01	3.141105662011621780e-01	nan	2.099114856725619305e+01	1.000000000000000000e+00
2.420000000000000000e+02	1.833356448610002758e+02	6.285166059594528676e+00	-2.576333600040732474e-03	6.971148203586740522e+01	3.063495340976454262e-01	nan	2.211394301140959229e+01	1.000000000000000000e+00
2.420000000000000000e+02	8.806471497211217070e+01	1.060877982310944390e+02	-2.524723573745876314e-03	6.790890726283139145e+01	2.684635921703627526e-01	nan	1.931660705333684191e+01	1.000000000000000000e+00
2.430000000000000000e+02	2.235781622914748539e+02	1.155343328017895885e+02	-5.393546153521222575e-02	1.863523169946142843e+03	3.520712139796178253e-02	nan	1.682917612491748116e+01	1.000000000000000000e+00
2.430000000000000000e+02	1.054146673843056448e+02	6.299525893440518587e+01	-2.597089338334892562e-03	7.043641424247083194e+01	2.610695840582407667e-01	nan	2.916845081346487234e+01	1.000000000000000000e+00
2.430000000000000000e+02	3.542068738543292028e+01	8.193467139694146795e+01	-2.835421933346102090e-03	7.876061700309284674e+01	1.968795410603246809e-01	nan	2.484105348555407389e+01	1.000000000000000000e+00
2.450000000000000000e+02	1.636863785835979286e+02	1.643074688434823472e+01	-2.303390593759020027e-03	6.017844721838538646e+01	3.395274580617276827e-01	nan	2.099114856725619305e+01	1.000000000000000000e+00
2.450000000000000000e+02	1.542555513264228182e+02	1.336274257817211435e+02	-1.977308238647450863e-03	4.878942323498023370e+01	3.577952753058133428e-01	nan	1.337335030012218162e+01	1.000000000000000000e+00
2.450000000000000000e+02	1.687172141194900234e+02	1.109458557746904148e+02	-4.446040024537100711e-03	1.350144062104368743e+02	1.135036168543865909e-01	nan	8.821592086177574288e+00	1.000000000000000000e+00
2.450000000000000000e+02	1.942892164742186480e+02	1.515440325508269552e+02	-2.704179776097122897e-03	7.417674408537230590e+01	2.418581414972579280e-01	nan	3.654956388435793002e+01	1.000000000000000000e+00
2.450000000000000000e+02	1.166299524260907816e+02	2.419168272938294706e+01	-2.136302561287040797e-03	5.434259140057442750e+01	3.288345060168555989e-01	nan	1.165026106180545007e+01	1.000000000000000000e+00
2.450000000000000000e+02	1.456259058226208580e+01	1.042675760934753555e+02	-2.794599122989932516e-03	7.733480552041591238e+01	2.353328134158431117e-01	nan	1.996402851248240395e+01	1.000000000000000000e+00
2.460000000000000000e+02	8.578898576929481123e+01	1.532488990421714732e+02	-3.941718613149787324e-03	1.174000564622892711e+02	1.565682642542377545e-01	nan	4.035334831968324210e+01	1.000000000000000000e+00
2.480000000000000000e+02	1.073509029063945519e+02	1.707067856531649497e+01	-3.483298903637725534e-03	1.013889077930761005e+02	2.266204799234934342e-01	nan	1.169655762579856528e+01	1.000000000000000000e+00
2.480000000000000000e+02	1.073120622318897155e+01	8.467464552297977320e+01	-4.005182109563422931e-03	1.196166354074405263e+02	1.739263149730223557e-01	nan	1.996402851248240395e+01	1.000000000000000000e+00
2.480000000000000000e+02	2.153855872806007028e+02	3.428708219842431504e+01	-2.432845694023903771e-03	6.469990389513939988e+01	3.027899767427111311e-01	nan	2.824701919472430944e+01	1.000000000000000000e+00
2.490000000000000000e+02	1.007471702260995556e+02	1.104838732537052977e+02	-2.591395965041130151e-03	7.023756274384572862e+01	2.789154234707199587e-01	nan	8.535972391570030737e+00	1.000000000000000000e+00
2.490000000000000000e+02	1.580982387436977774e+02	1.464368071743917028e+02	-2.684885551705047235e-03	7.350285793085356545e+01	2.030546333698595163e-01	nan	1.337335030012218162e+01	1.000000000000000000e+00
2.500000000000000000e+02	8.127564493614974594e+01	4.638157041838939421e+01	-3.265938869535841681e-03	9.379721016634276509e+01	1.679570843986460948e-01	nan	3.271124826508938099e+01	1.000000000000000000e+00
2.500000000000000000e+02	1.373980693316093493e+02	4.592483368679152989e+01	-4.094345953862957473e-03	1.227308461129923671e+02	1.641817229450587279e-01	nan	1.663698320086292171e+01	1.000000000000000000e+00
2.500000000000000000e+02	1.539550313285931509e+02	4.755462491766414246e+01	-2.877221919238708275e-03	8.022055813260905666e+01	2.353302134746191321e-01	nan	1.663698320086292171e+01	1.000000000000000000e+00
2.500000000000000000e+02	1.849341803195925138e+02	7.904799936084711476e+01	-3.208799621738051260e-03	9.180151719687771106e+01	1.985026828414461209e-01	nan	1.485698619906971452e+01	1.000000000000000000e+00
2.510000000000000000e+02	1.950139492723050125e+02	9.830206173715721363e+00	-8.309162719496714089e-03	2.699410476985300988e+02	3.561126466779063193e-02	nan	3.182989820952940718e+01	1.000000000000000000e+00
2.510000000000000000e+02	1.083869756172259429e+02	1.142912605803850994e+02	-3.066601423158117450e-03	8.683498445250469899e+01	2.261128892127579615e-01	nan	8.535972391570030737e+00	1.000000000000000000e+00
2.520000000000000000e+02	1.614258001616452134e+02	1.381804515801769462e+01	-5.765392492197725545e-03	1.810952096062858629e+02	7.155320509130358442e-02	nan	1.861657221937484508e+01	1.000000000000000000e+00
2.530000000000000000e+02	8.247913426878649545e+01	9.271995657117122036e+00	-2.625824688415267626e-03	7.144004901787890560e+01	2.039999796967395529e-01	nan	2.413172346820993042e+01	1.000000000000000000e+00
2.540000000000000000e+02	1.414184691651336436e+02	1.121271078198385283e+02	-5.746272859386319237e-03	1.804274213827602296e+02	8.471741409261257516e-02	nan	1.750498785354870535e+01	1.000000000000000000e+00
2.540000000000000000e+02	1.247662678416059236e+02	1.591554576443645033e+02	-1.022825563037459001e-01	3.552134078249951472e+03	7.474107757181824852e-03	nan	3.399864222099994748e+01	1.000000000000000000e+00
2.540000000000000000e+02	1.429893705117091827e+02	1.640161303251970182e+01	-4.072332781255311868e-03	1.219619957080278425e+02	1.365401230228079354e-01	nan	1.861657221937484508e+01	1.000000000000000000e+00
2.540000000000000000e+02	4.856448754715717087e+01	4.645867640304327750e+01	3.885132040150880359e-03	-1.154236666732657142e+02	1.300422112379957529e-01	nan	2.247488959011174714e+01	1.000000000000000000e+00
2.540000000000000000e+02	5.939785304944880551e+01	9.790521536729328034e+01	-3.012822830219366414e-03	8.495666851430051736e+01	2.192442826943262757e-01	nan	2.717033097277985121e+01	1.000000000000000000e+00
2.540000000000000000e+02	1.756679097054518479e+02	1.486887659404498265e+02	-2.682727764019363168e-03	7.342749324055947113e+01	2.194492660451391464e-01	nan	1.771340328644753015e+01	1.000000000000000000e+00
2.540000000000000000e+02	1.970205929798904947e+02	7.040805330057933986e+01	-2.418706051042500589e-03	6.420605094508668742e+01	2.934403237938572051e-01	nan	1.485698619906971452e+01	1.000000000000000000e+00
2.550000000000000000e+02	2.160275569061409939e+01	1.256630955276383759e+02	-2.284184783388671508e-03	5.950764908564438116e+01	3.293303101254075882e-01	nan	2.180788905986479875e+01	1.000000000000000000e+00
2.560000000000000000e+02	1.416247087260371416e+02	1.296308806987468358e+02	-3.731217648193833891e-03	1.100479243986177664e+02	1.307314267813565190e-01	nan	1.750498785354870535e+01	1.000000000000000000e+00
2.560000000000000000e+02	5.870477521786419572e+01	7.074372556482173025e+01	-5.175467834494257117e-03	1.604910095639741883e+02	8.248009395334454652e-02	nan	1.088821296770690239e+01	1.000000000000000000e+00
2.570000000000000000e+02	1.111520345820687794e+02	1.080125152026633373e+02	-1.701687014389403202e-02	5.740736913155217280e+02	1.656167314154988190e-02	nan	1.593321667799671637e+01	1.000000000000000000e+00
2.570000000000000000e+02	3.039732707380172982e+01	1.411918913383740026e+01	-2.276599494711159868e-03	5.924271897423226818e+01	2.980842519368922527e-01	nan	1.899781098372254817e+01	1.000000000000000000e+00
2.570000000000000000e+02	6.757886369592311837e+01	3.447643280007167021e+01	-3.080715957845734949e-03	8.732796044937174429e+01	1.725757469972836189e-01	nan	1.814338983867127553e+01	1.000000000000000000e+00
2.580000000000000000e+02	5.883089988506343104e+01	1.407835478629714032e+01	-1.117169482717268458e-01	3.881647511613791266e+03	3.754073944154612263e-03	nan	2.219478446599882204e+01	1.000000000000000000e+00
2.580000000000000000e+02	1.739816225843448763e+02	1.077018651123154314e+02	-1.261685904525516183e-02	4.203952381759730201e+02	4.835441318755739903e-02	nan	1.524040564391281372e+01	1.000000000000000000e+00
2.590000000000000000e+02	1.488515601243317121e+02	5.697212002788272400e+01	-2.562133486270373219e-03	6.921551703266332822e+01	2.414292760759166878e-01	nan	1.840066322360502227e+01	1.000000000000000000e+00
2.600000000000000000e+02	1.069912302721407116e+01	8.503894563918660765e+01	3.036310049910820232e-03	-8.577700271569558765e+01	2.649653118498909166e-01	nan	9.995529756262794052e+00	1.000000000000000000e+00
2.600000000000000000e+02	2.260833148231128860e+02	8.611770541970638249e+01	-2.997743702324918904e-03	8.443000233151997236e+01	2.039329697676128816e-01	nan	1.418349590574790575e+01	1.000000000000000000e+00
2.600000000000000000e+02	1.546757803433239644e+02	1.179785955530090824e+01	-2.160014875917083254e-03	5.517078745531403428e+01	2.746389796596064858e-01	nan	1.611135604876232463e+01	1.000000000000000000e+00
2.600000000000000000e+02	4.460791232392232963e+00	1.042264579006639877e+02	-1.711773626345309369e-03	3.951514015732472984e+01	3.526844119036030012e-01	nan	2.017615945532325128e+01	1.000000000000000000e+00
2.600000000000000000e+02	1.249165687247124055e+02	1.584815517037177983e+02	-5.144852547857897175e-03	1.594217145582967987e+02	1.488405091234131783e-01	nan	2.723986516862683871e+01	1.000000000000000000e+00
2.610000000000000000e+02	6.955329538734591210e+01	7.167259141223412655e+01	-8.619905203555969578e-03	2.807942985664062689e+02	3.355344049976383136e-02	nan	1.088821296770690239e+01	1.000000000000000000e+00
2.610000000000000000e+02	8.544450559648377919e+01	3.131392836229907317e+01	-1.945073296840941698e-02	6.590808118978045513e+02	9.401960391634878178e-03	nan	1.814338983867127553e+01	1.000000000000000000e+00
2.610000000000000000e+02	1.405156153926775460e+02	4.056796102782003999e+01	-5.883903835527440861e-03	1.852344355114283871e+02	7.844033843030773223e-02	nan	1.161372518057457981e+01	1.000000000000000000e+00
2.620000000000000000e+02	1.095156114836755563e+02	1.238614745738977092e+02	-5.485898844859590610e-03	1.713333816421377094e+02	9.357544808878504039e-02	nan	1.593321667799671637e+01	1.000000000000000000e+00
2.620000000000000000e+02	2.185459447540228268e+02	9.813267976632705825e+01	-4.247561142592219674e-03	1.280821674332228781e+02	1.464114351255372259e-01	nan	1.418349590574790575e+01	1.000000000000000000e+00
2.620000000000000000e+02	9.468694619874473517e+01	1.376314390027327477e+02	-2.943453780252604235e-03	8.253382728602500151e+01	2.472784256833463479e-01	nan	1.080593480194949585e+01	1.000000000000000000e+00
2.630000000000000000e+02	1.317301406370299901e+02	1.179963473478890137e+02	-2.163427856838814542e-02	7.353451445646481943e+02	1.063252376986345560e-02	nan	2.297574858154794697e+01	1.000000000000000000e+00
2.630000000000000000e+02	1.654887832348879328e+02	2.374167645765752610e+01	-2.578615384570607811e-03	6.979117754323952738e+01	2.615196960552845784e-01	nan	1.611135604876232463e+01	1.000000000000000000e+00
2.630000000000000000e+02	1.053190114104863113e+02	1.395620907779780566e+02	-2.189478457900821337e-03	5.619985706484566634e+01	3.264252120934468815e-01	nan	1.080593480194949585e+01	1.000000000000000000e+00
2.640000000000000000e+02	1.141588038155160660e+02	6.894887153273695901e+01	-3.446425216544158395e-03	1.001010266793570622e+02	1.584668320663032981e-01	nan	1.005507727397317908e+01	1.000000000000000000e+00
2.640000000000000000e+02	6.218212723326068669e+01	3.101775612415548267e+01	-2.537731707600187313e-03	6.836324018248723178e+01	2.676043691215891362e-01	nan	1.686766734486254649e+01	1.000000000000000000e+00
2.640000000000000000e+02	6.966564561653108001e+01	4.914188799768549387e+01	-2.878772643871407508e-03	8.027472003298979075e+01	1.815902815611629695e-01	nan	1.960834525302562170e+01	1.000000000000000000e+00
2.640000000000000000e+02	2.069460606477610298e+01	8.506950630254064549e+01	-1.250707882267525738e-02	4.165609626677558026e+02	2.427583332997240717e-02	nan	9.995529756262794052e+00	1.000000000000000000e+00
2.650000000000000000e+02	1.972700281011758818e+02	6.309157197784338678e+01	-6.728249852990358937e-02	2.329692903012274655e+03	2.760527464740980541e-03	nan	2.183550456723797950e+01	1.000000000000000000e+00
2.660000000000000000e+02	1.827306681406455979e+01	1.164726791715632999e+02	-2.606282290562084158e-02	8.900201733654530472e+02	7.093746388677546477e-03	nan	2.592119339020511148e+01	1.000000000000000000e+00
2.660000000000000000e+02	1.194971052006032011e+02	1.580593991116194807e+01	-5.187013301270753003e-03	1.608942561547691241e+02	8.553355795566386366e-02	nan	1.633333265616424868e+01	1.000000000000000000e+00
2.660000000000000000e+02	1.309183063117399684e+02	1.451419835550928212e+02	-2.410543476054754011e-03	6.392095805108455409e+01	3.076667656445081223e-01	nan	1.191355882551460965e+01	1.000000000000000000e+00
2.660000000000000000e+02	1.206522507713864343e+02	1.511868977423558249e+02	-2.391908587287633337e-03	6.327010040187440154e+01	2.691965706219727750e-01	nan	1.191355882551460965e+01	1.000000000000000000e+00
2.670000000000000000e+02	1.787292593411101791e+02	1.197425752860614949e+02	-1.943715708476738803e-03	4.761614254137570157e+01	3.669130561975243454e-01	nan	3.264933566877063242e+01	1.000000000000000000e+00
2.670000000000000000e+02	1.894167779431678582e+02	1.505931192965441880e+02	-2.307940471234973430e-03	6.033736002946790933e+01	3.258127017773880807e-01	nan	2.516508688962505502e+01	1.000000000000000000e+00
2.670000000000000000e+02	1.343446765954210775e+02	1.590809208883869701e+02	-2.395256486882565202e-03	6.338703193215504683e+01	2.483392218641354843e-01	nan	1.435388404935731543e+01	1.000000000000000000e+00
2.680000000000000000e+02	1.175657847287348687e+02	5.948858295138096253e+01	-5.512716822576948367e-02	1.905145710593266358e+03	4.619987909122547087e-03	nan	1.005507727397317908e+01	1.000000000000000000e+00
2.680000000000000000e+02	2.140288699971456481e+02	1.453465468069180133e+02	-1.109888172772194662e-02	3.673770978054656666e+02	1.983095561304304422e-02	nan	2.516508688962505502e+01	1.000000000000000000e+00
2.680000000000000000e+02	4.853173581390279878e+01	4.598039634203774284e+01	2.450943710853734948e-03	-6.533201030781694385e+01	2.903955698086411186e-01	nan	2.025373516641973026e+01	1.000000000000000000e+00
2.690000000000000000e+02	1.756444150060171125e+02	6.007128756004956927e+01	-3.934189740625548999e-03	1.171370967884448646e+02	1.527721068757810219e-01	nan	2.183550456723797950e+01	1.000000000000000000e+00
2.690000000000000000e+02	7.542091963671317956e+01	8.322324299992217789e+01	-3.374741762868139865e-03	9.759735065907638329e+01	2.120644764319599140e-01	nan	2.314311042687135611e+01	1.000000000000000000e+00
2.690000000000000000e+02	5.701713420816490441e+01	1.496032641988293754e+01	2.136398113042726945e-03	-5.434592872079463177e+01	2.856905914854810380e-01	nan	1.686766734486254649e+01	1.000000000000000000e+00
2.700000000000000000e+02	3.158735537724768605e+01	2.471974681471654023e+01	-2.784852197846832220e-03	7.699437629301645813e+01	2.109800889929408507e-01	nan	2.617772435341133175e+01	1.000000000000000000e+00
2.700000000000000000e+02	7.001308825491038590e+01	1.085760876598285449e+02	-2.596746664527275691e-03	7.042444573159541221e+01	2.729850335978507569e-01	nan	1.460422233300328543e+01	1.000000000000000000e+00
2.700000000000000000e+02	1.133339970960531247e+02	9.960873911577776596e+01	-2.195143971221211621e-03	5.639773550283152304e+01	3.346935087229350181e-01	nan	2.780262026027478228e+01	1.000000000000000000e+00
2.710000000000000000e+02	1.890881838731070559e+02	3.041345888954871057e+01	-9.103951841123600341e-02	3.159450370600953647e+03	1.733238268959913508e-02	nan	2.704174539705387659e+01	1.000000000000000000e+00
2.710000000000000000e+02	1.152382809802009405e+02	3.157426803803185322e+01	-2.345106498308361601e-03	6.163545165286125638e+01	2.814806927559032612e-01	nan	1.620197160225333732e+01	1.000000000000000000e+00
2.710000000000000000e+02	1.946112768185268749e+01	1.423666317116226026e+02	2.200788261000844164e-03	-5.659487266975222042e+01	3.630521375963796649e-01	nan	1.445785986042936244e+01	1.000000000000000000e+00
2.720000000000000000e+02	2.021350685542103918e+02	9.262924876026519883e+01	-5.762590650412214438e-02	1.992418725321935199e+03	4.349083067689551996e-03	nan	1.852681197409690483e+01	1.000000000000000000e+00
2.720000000000000000e+02	1.451391135834437591e+02	3.738746420514907953e+01	-2.945113900955635255e-03	8.259181004469250809e+01	2.435551383035687856e-01	nan	1.784649723502424479e+01	1.000000000000000000e+00
2.720000000000000000e+02	1.196567227594200347e+02	1.598641199417916425e+01	5.829214298052267859e-03	-1.833243031654663753e+02	9.370640398462670717e-02	nan	8.977457470843058118e+00	1.000000000000000000e+00
2.730000000000000000e+02	8.408855999489082933e+01	1.046819375280534672e+02	-5.773400676038339605e-03	1.813749101064649096e+02	9.402589762966684361e-02	nan	1.460422233300328543e+01	1.000000000000000000e+00
2.730000000000000000e+02	5.428790352186199186e+01	1.555897052345104044e+02	-1.298181290053763461e-02	4.331419205569504243e+02	1.807670026632601790e-02	nan	2.309153472367512094e+01	1.000000000000000000e+00
2.730000000000000000e+02	2.113797481794592841e+02	1.289016646857183268e+01	-2.548163674797144368e-03	6.872759575934630050e+01	2.887252050610850107e-01	nan	1.793165245760064153e+01	1.000000000000000000e+00
2.730000000000000000e+02	9.622655881048720516e+01	1.215249716533877660e+02	-3.115948677867792609e-03	8.855852778011406201e+01	1.795814724745333768e-01	nan	2.076099260138095559e+01	1.000000000000000000e+00
2.730000000000000000e+02	1.235242463166761553e+02	1.357178016698273950e+02	-3.120699435507044272e-03	8.872445669912677602e+01	2.231703029771419100e-01	nan	2.845074189514607355e+01	1.000000000000000000e+00
2.750000000000000000e+02	2.091051488993934981e+02	7.546356374902161690e+01	-2.517381475062911711e-03	6.765247100776264233e+01	2.525095694650166811e-01	nan	1.852681197409690483e+01	1.000000000000000000e+00
2.750000000000000000e+02	1.510900822785838216e+02	1.649285461388386409e+01	-5.038305780294370650e-03	1.557003733936695085e+02	1.213418502533768484e-01	nan	2.025223627010029759e+01	1.000000000000000000e+00
2.750000000000000000e+02	3.199311168309652587e+01	1.495762841814981812e+02	-2.069150601491705904e-03	5.199718611061307882e+01	3.226105056967646378e-01	nan	1.386815781704748396e+01	1.000000000000000000e+00
2.760000000000000000e+02	9.613878271598146341e+01	8.183780520386103774e+01	-4.017507674884513574e-02	1.382916507561122899e+03	6.058370998680229214e-03	nan	2.582754826291303729e+01	1.000000000000000000e+00
2.760000000000000000e+02	1.221183223387960624e+02	7.353030840099866516e+00	-2.347866814687404446e-03	6.173186076224697416e+01	3.016766520545358654e-01	nan	8.977457470843058118e+00	1.000000000000000000e+00
2.760000000000000000e+02	1.475029990715067072e+02	9.686777990116726755e+01	-1.870148929181085886e-03	4.504668792156533641e+01	3.644718682991460179e-01	nan	3.469889229035214839e+01	1.000000000000000000e+00
2.770000000000000000e+02	1.413921258101126455e+02	5.483617608271285349e+01	-4.458424418237182628e-03	1.354469538618481579e+02	1.183477849466016973e-01	nan	1.784649723502424479e+01	1.000000000000000000e+00
2.770000000000000000e+02	1.713400693008323685e+02	1.679468161521312553e+01	-2.307023074639266182e-03	6.030531827171247983e+01	3.198256867086037847e-01	nan	1.914515350173062203e+01	1.000000000000000000e+00
2.770000000000000000e+02	1.948974202252585428e+02	1.558588923147762841e+02	-2.482420342474768536e-03	6.643138936598801081e+01	2.808480899609296921e-01	nan	9.846929713188174560e+00	1.000000000000000000e+00
2.780000000000000000e+02	1.744199735317684201e+02	7.207309110161199328e+01	-2.541825122136127761e-03	6.850621018866219458e+01	2.758064636125221458e-01	nan	2.817013575027038641e+01	1.000000000000000000e+00
2.780000000000000000e+02	2.591939195241828742e+01	1.371088975318548364e+02	-2.299668596476912505e-03	6.004844964063363477e+01	2.815042738586404081e-01	nan	1.386815781704748396e+01	1.000000000000000000e+00
2.790000000000000000e+02	1.278563770918056690e+02	1.254688877636992288e+02	-3.004841644864362279e-03	8.467791098572143937e+01	2.248056137616362138e-01	nan	5.697593124749742444e+00	1.000000000000000000e+00
2.790000000000000000e+02	4.876694443434934811e+01	4.610008784854734643e+01	-2.087060101482597022e-03	5.262270822712645213e+01	2.994870214636101702e-01	nan	2.481335742979841896e+01	1.000000000000000000e+00
2.790000000000000000e+02	1.961425160810334489e+01	5.409310587406248061e+01	2.414180842463423821e-03	-6.404799974044735222e+01	3.413918693367146151e-01	nan	1.263756819277085519e+01	1.000000000000000000e+00
2.790000000000000000e+02	1.262265606418342401e+02	1.593833349571031590e+02	-2.822057907425487393e-03	7.829385390064699379e+01	2.819970308622312682e-01	nan	3.395358640990346544e+01	1.000000000000000000e+00
2.800000000000000000e+02	4.951147527221110067e+01	9.270598895317323240e+01	-6.281520939469386472e-03	1.991219417257940734e+02	9.313146691136608979e-02	nan	2.222969464683019325e+01	1.000000000000000000e+00
2.800000000000000000e+02	2.085885520546794396e+02	3.210766820006831779e+01	-2.397675901763236285e-03	6.347153443181450427e+01	2.660877145025680734e-01	nan	2.371408548677115746e+01	1.000000000000000000e+00
2.800000000000000000e+02	1.796826754980297380e+02	1.403151606478192264e+02	-2.296704825352205957e-03	5.994493450130921985e+01	2.673813499566062291e-01	nan	2.175077127940755162e+01	1.000000000000000000e+00
2.810000000000000000e+02	1.474751798050543812e+02	1.928196196862245415e+01	-6.572529578746749875e-03	2.092859518911831174e+02	1.948360318576841665e-01	nan	2.190323029727129978e+01	1.000000000000000000e+00
2.810000000000000000e+02	1.883705142691205481e+02	8.048205365491979180e+00	-3.538406055300143821e-03	1.033136260800428659e+02	1.553351676069736342e-01	nan	1.914515350173062203e+01	1.000000000000000000e+00
2.820000000000000000e+02	1.623597039256766266e+02	9.753102591999504511e+01	-1.130446328944817724e-01	3.928019330799715590e+03	3.326954457435027379e-03	nan	2.817013575027038641e+01	1.000000000000000000e+00
2.820000000000000000e+02	5.452505162972641273e+01	1.475048704752019262e+02	-4.948137233155006608e-03	1.525510715997479849e+02	1.000790838524848736e-01	nan	3.043616301396706447e+01	1.000000000000000000e+00
2.820000000000000000e+02	1.913527571066162807e+02	4.839524699441988531e+01	-2.430508482340808414e-03	6.461827249283933838e+01	2.602620580755542479e-01	nan	2.371408548677115746e+01	1.000000000000000000e+00
2.820000000000000000e+02	2.503855902331335415e+01	3.586522350138096726e+01	-2.421854768594191524e-03	6.431602567739290066e+01	3.595835678704173421e-01	nan	6.516767859640503424e+00	1.000000000000000000e+00
2.820000000000000000e+02	2.424120361456688855e+01	4.233302743228257015e+01	-2.910098186798877433e-03	8.136882204158229115e+01	2.858077778567744698e-01	nan	6.516767859640503424e+00	1.000000000000000000e+00
2.820000000000000000e+02	9.223048710632438940e+01	1.490773151245406041e+02	-2.196280775901067461e-03	5.643744049011578312e+01	3.000133849888872994e-01	nan	3.552389422094607596e+01	1.000000000000000000e+00
2.830000000000000000e+02	3.594655423578415565e+01	1.103171286484573699e+02	-9.472572811172905172e-03	3.105752777601420007e+02	3.584302344150558373e-02	nan	6.296075290353668308e+00	1.000000000000000000e+00
2.830000000000000000e+02	1.319729037086727317e+02	1.215297538452064146e+02	-2.630170004912859866e-03	7.159181716181797128e+01	2.437619504900067069e-01	nan	5.697593124749742444e+00	1.000000000000000000e+00
2.840000000000000000e+02	7.338681386598382517e+01	2.172394915650119174e+01	-2.314213336125071213e-03	6.055645133434253324e+01	3.190154372485349832e-01	nan	3.464583825461002675e+01	1.000000000000000000e+00
2.840000000000000000e+02	2.274361548314707449e+01	1.318572608876560537e+02	-5.011568179540220463e-03	1.547665136754902164e+02	1.034031230998907480e-01	nan	2.373658246762579438e+01	1.000000000000000000e+00
2.840000000000000000e+02	2.969007910109197823e+01	2.979482402147958453e+01	-4.767125505501853579e-03	1.462289052046543247e+02	1.174353329915175381e-01	nan	7.647639431848538116e+00	1.000000000000000000e+00
2.850000000000000000e+02	1.457142439051071960e+02	1.417830548939614630e+02	-2.654668840535550235e-03	7.244748390397228377e+01	2.975540707167597665e-01	nan	1.449023996637000877e+01	1.000000000000000000e+00
2.850000000000000000e+02	1.268124383476560553e+02	2.654850261187326410e+01	-2.210337876892600785e-03	5.692841050986721285e+01	2.843287506238134643e-01	nan	2.108127469821044286e+01	1.000000000000000000e+00
2.860000000000000000e+02	4.129463629833625049e+01	6.775792924991240795e+01	-2.930199702810511262e-03	8.207090433573455357e+01	2.211178546611243245e-01	nan	1.011615856583110684e+01	1.000000000000000000e+00
2.860000000000000000e+02	1.393438027392922720e+02	7.797097359335073463e+01	-3.315830425977643429e-03	9.553976422968874260e+01	1.604423714871874296e-01	nan	2.812464545256638004e+01	1.000000000000000000e+00
2.860000000000000000e+02	5.178169738257492583e+01	1.166873511216335686e+02	-3.064374863382381999e-03	8.675721777090164721e+01	1.822293557724593560e-01	nan	1.706843557087508145e+01	1.000000000000000000e+00
2.870000000000000000e+02	1.124667233955913019e+02	8.625458921607039997e+01	-2.506028646649717268e-03	6.725595266492523194e+01	2.794610999334602441e-01	nan	2.812464545256638004e+01	1.000000000000000000e+00
2.870000000000000000e+02	1.726902065321631028e+02	1.441896790560137447e+02	-2.951611280333127623e-03	8.281874292958971751e+01	1.975397558070600690e-01	nan	1.320011707236308673e+01	1.000000000000000000e+00
2.880000000000000000e+02	3.652954556536577257e+01	7.668152574659450238e+01	-2.265348322804985794e-03	5.884975117124584898e+01	2.997707868985738378e-01	nan	1.011615856583110684e+01	1.000000000000000000e+00
2.880000000000000000e+02	2.975410035999625080e+01	1.091795526914147700e+02	-2.811102414348654131e-03	7.791121322277470540e+01	2.251444272381709633e-01	nan	6.296075290353668308e+00	1.000000000000000000e+00
2.880000000000000000e+02	1.375843636383499984e+02	1.537777245905883206e+02	-2.890364898991333933e-03	8.067960079244524252e+01	2.620565392074295508e-01	nan	1.449023996637000877e+01	1.000000000000000000e+00
2.890000000000000000e+02	1.437383208853042333e+02	1.398129754379451484e+01	-2.284753779130285940e-03	5.952752230492815499e+01	2.723076542358116026e-01	nan	1.625166438895909238e+01	1.000000000000000000e+00
2.890000000000000000e+02	1.077330439955892558e+02	1.661646334926210500e+01	-4.454484409007119713e-03	1.353093418171833378e+02	1.806009387336992011e-01	nan	1.280182093364100382e+01	1.000000000000000000e+00
2.900000000000000000e+02	1.120089920354099320e+02	4.549861193818231619e+00	-3.662025422465227040e-03	1.076312590809906879e+02	1.596756839887119028e-01	nan	1.280182093364100382e+01	1.000000000000000000e+00
2.900000000000000000e+02	9.859731894354190729e+01	3.138070035346812148e+01	-3.311509141266425621e-02	1.136333578261738694e+03	5.158477863141941455e-03	nan	1.736214752105775005e+01	1.000000000000000000e+00
2.900000000000000000e+02	1.091889460790006261e+01	2.357430556247263098e+01	-2.131391358649158390e-03	5.417105864587794173e+01	2.958805255466557815e-01	nan	8.660491580740504958e+00	1.000000000000000000e+00
2.900000000000000000e+02	1.758415379865898842e+02	1.227722350564414739e+02	-2.415866359169550458e-03	6.410686950107557891e+01	2.851254871722046502e-01	nan	1.447506509135824970e+01	1.000000000000000000e+00
2.900000000000000000e+02	2.241657022209926140e+02	6.498604648228875647e+01	2.402316687731969724e-03	-6.363362238864881704e+01	2.766919650254345830e-01	nan	2.489417818662024473e+01	1.000000000000000000e+00
2.910000000000000000e+02	1.156365927506943336e+02	1.520199605668644267e+02	-2.058178424334142567e-02	6.985848509687141359e+02	8.448333189571388679e-03	nan	2.201804671854711870e+01	1.000000000000000000e+00
2.910000000000000000e+02	1.410777852728479047e+02	1.213846624051341223e+02	-2.309392372000575264e-03	6.038807032513939532e+01	2.678627118451559763e-01	nan	3.089536082216466184e+01	1.000000000000000000e+00
2.910000000000000000e+02	2.121839791626432827e+02	4.316499196743500733e+01	-2.381275019893133553e-03	6.289870356856928169e+01	2.991862634575620516e-01	nan	2.489417818662024473e+01	1.000000000000000000e+00
2.920000000000000000e+02	1.892512476481564363e+02	7.591370779535174051e+01	-2.890999683817088023e-02	9.894629420232162147e+02	8.185861532661098394e-03	nan	2.440005820221955446e+01	1.000000000000000000e+00
2.920000000000000000e+02	1.596277901812339053e+02	1.460913545801421378e+02	-3.114373311269151220e-03	8.850350521390240033e+01	2.572904061744043513e-01	nan	1.320011707236308673e+01	1.000000000000000000e+00
2.930000000000000000e+02	1.693978810595182267e+02	6.172897391103632714e+01	-2.959834559267406420e-03	8.310595602019894557e+01	2.117676059567172864e-01	nan	2.440005820221955446e+01	1.000000000000000000e+00
2.930000000000000000e+02	8.501576337241569092e+01	9.574035783812935563e+01	-2.258432924154688427e-03	5.860821819698817592e+01	2.975610524991627592e-01	nan	9.023305381855756480e+00	1.000000000000000000e+00
2.940000000000000000e+02	4.753351073813735006e+00	1.749234968057382744e+01	-2.562819138554580604e-03	6.923946469553654026e+01	2.047980798596243934e-01	nan	8.660491580740504958e+00	1.000000000000000000e+00
2.950000000000000000e+02	1.174460138476695192e+02	2.084004679958214368e+01	-2.461693885963750321e-03	6.570747987933631862e+01	2.276710539864689187e-01	nan	1.658829618006256013e+01	1.000000000000000000e+00
2.950000000000000000e+02	1.266916334346688302e+02	3.461284929616840600e+01	-2.381907280975091665e-03	6.292078644583423142e+01	2.447932716278179432e-01	nan	1.658829618006256013e+01	1.000000000000000000e+00
2.960000000000000000e+02	1.667713885950151109e+02	2.971948187008954889e+01	-3.570452272964599709e-03	1.044328989748704117e+02	1.868747833396137148e-01	nan	1.170566554662690706e+01	1.000000000000000000e+00
2.970000000000000000e+02	2.028951936140445014e+02	5.226542675863964860e+01	-7.378615226759349839e-03	2.374399707578374148e+02	4.261865192359692855e-02	nan	2.295638995118328651e+01	1.000000000000000000e+00
2.970000000000000000e+02	1.636206863920591843e+02	1.704898933877511880e+01	3.385522574180364896e-03	-9.797389025611616375e+01	2.763770009706976172e-01	nan	9.783984623948114745e+00	1.000000000000000000e+00
2.970000000000000000e+02	2.254896673225260315e+02	6.212103238620810686e+01	-3.424097230097937743e-03	9.932118082400513970e+01	2.411266505097887647e-01	nan	7.773833789365721003e+00	1.000000000000000000e+00
2.970000000000000000e+02	1.795372705661270345e+02	2.280320411694410865e+01	-2.749988782232492841e-03	7.577670759567379832e+01	2.423604448379423904e-01	nan	9.347875450711931933e+00	1.000000000000000000e+00
2.970000000000000000e+02	5.628912114482611173e+01	1.083568143233708270e+02	-1.998206618516365062e-03	4.951933746005364867e+01	3.496077385175079266e-01	nan	1.759227794444142745e+01	1.000000000000000000e+00
2.980000000000000000e+02	2.030604139949932403e+02	1.109429591860409801e+02	-2.513190589168528416e-03	6.750609663572242880e+01	2.716413876784772308e-01	nan	2.296813637420482834e+01	1.000000000000000000e+00
2.980000000000000000e+02	2.269377318878313190e+02	5.448325778889303450e+01	-6.193495003311847574e-03	1.960474745479644696e+02	1.233327569619806496e-01	nan	7.773833789365721003e+00	1.000000000000000000e+00
2.980000000000000000e+02	1.730043468934604221e+02	9.889227693325599944e+01	-2.828598305223098842e-03	7.852228928272253938e+01	2.112247350199656371e-01	nan	2.298956266596897180e+01	1.000000000000000000e+00
2.980000000000000000e+02	2.045299882764102222e+02	1.302192722329817265e+01	-2.586622082233690570e-03	7.007082613594404563e+01	2.561431341108165727e-01	nan	2.683857887847407753e+01	1.000000000000000000e+00
2.990000000000000000e+02	2.653646519831777439e+01	5.313394579596129574e+01	-2.613637236162108784e-03	7.101437990750848428e+01	2.434928176574800984e-01	nan	2.189791947572662068e+01	1.000000000000000000e+00
2.990000000000000000e+02	4.224228624175521674e+01	1.189480688515346003e+02	-2.413786871280038365e-03	6.403423957469163952e+01	3.318332000703607676e-01	nan	1.759227794444142745e+01	1.000000000000000000e+00
3.000000000000000000e+02	8.715660556482178833e+01	9.645350313441896617e+01	-2.393144308985353189e-03	6.331326024732918256e+01	2.731580768639856327e-01	nan	7.202649940629591185e+00	1.000000000000000000e+00
3.000000000000000000e+02	3.304268649841102246e+01	7.404298598817528898e+01	-2.830395020300985158e-03	7.858504285031865777e+01	2.784282285195716078e-01	nan	1.541725895893726062e+01	1.000000000000000000e+00
3.000000000000000000e+02	3.175159504148181000e+01	1.046339056488230739e+02	-2.996363791438339929e-03	8.438180641433569917e+01	3.019729331334738420e-01	nan	6.098062050714605498e+00	1.000000000000000000e+00
3.000000000000000000e+02	1.093420023148660469e+01	2.403983890104735011e+01	2.574295132771171977e-03	-6.964028482982887169e+01	3.088520508208753013e-01	nan	7.385276812357782106e+00	1.000000000000000000e+00
3.010000000000000000e+02	1.068787804329922722e+02	1.717787998402098992e+01	3.474929602785133305e-03	-1.010965946193016549e+02	2.088269584167776749e-01	nan	7.023898657805696999e+00	1.000000000000000000e+00
3.010000000000000000e+02	8.729287344053581421e+01	4.379078082960858609e+01	-4.194328892589925355e-03	1.262229335235581829e+02	1.243147641853118435e-01	nan	2.605662764859023284e+01	1.000000000000000000e+00
3.010000000000000000e+02	1.954033528676298772e+02	8.096305278076877698e+01	-4.374648817436994040e-03	1.325209374375277491e+02	1.079327407349509604e-01	nan	1.302298507717785014e+01	1.000000000000000000e+00
3.010000000000000000e+02	1.754596359270460368e+02	1.388340261369371831e+02	-2.840619137093951599e-03	7.894213887081441783e+01	2.564010860371966904e-01	nan	1.512717699820781903e+01	1.000000000000000000e+00
3.010000000000000000e+02	1.802567931457387260e+02	3.212334696453243055e+01	2.143366741240374483e-03	-5.458932083456689099e+01	3.221466991731619656e-01	nan	9.347875450711931933e+00	1.000000000000000000e+00
3.010000000000000000e+02	1.883429373970544418e+02	7.002007906686193905e+01	-2.184286105270123908e-03	5.601850463128305790e+01	3.403644124423603756e-01	nan	5.882586246755082904e+00	1.000000000000000000e+00
3.010000000000000000e+02	1.089311344829467920e+01	8.398084817351731601e+01	-2.797415996273532567e-03	7.743318998336593495e+01	2.668706202658878146e-01	nan	2.427683445421357433e+01	1.000000000000000000e+00
3.020000000000000000e+02	1.797018921707151051e+01	2.179547427160822792e+01	-2.743690974718025928e-03	7.555674512392155862e+01	2.419007917444473410e-01	nan	7.385276812357782106e+00	1.000000000000000000e+00
3.020000000000000000e+02	1.019015842893078059e+02	6.536700412642882441e+01	-3.046992937721507318e-03	8.615012215494373038e+01	2.058235238476592288e-01	nan	1.229475673586226847e+01	1.000000000000000000e+00
3.020000000000000000e+02	9.896934367987729786e+01	1.360334364567824537e+02	-2.940929351404700156e-03	8.244565698106218576e+01	2.492941199422326060e-01	nan	2.399986931935718815e+01	1.000000000000000000e+00
3.030000000000000000e+02	1.517440101662078291e+02	1.076397379258154388e+02	-1.039819562140397759e-02	3.429043511370244346e+02	3.900172779157196068e-02	nan	1.061685927384453976e+01	1.000000000000000000e+00
3.030000000000000000e+02	1.519438252268923861e+02	3.281566377036845950e+01	-2.661005000860669316e-03	7.266878591793985720e+01	2.972357902039622912e-01	nan	1.563674709391451145e+01	1.000000000000000000e+00
3.030000000000000000e+02	2.227348881058925372e+02	1.227941345270619848e+02	-2.900959532765247546e-03	8.104963779768341681e+01	2.179902452246933464e-01	nan	2.296813637420482834e+01	1.000000000000000000e+00
3.030000000000000000e+02	1.372808292304584370e+02	1.418456303432710968e+02	-2.366810962015129458e-03	6.239351983357820330e+01	2.762428376717871448e-01	nan	1.958881655326825921e+01	1.000000000000000000e+00
3.030000000000000000e+02	2.518751779752363973e+01	1.547764360320733488e+02	-2.290646403772959427e-03	5.973333302215525009e+01	2.974574700593091148e-01	nan	1.081721379623273904e+01	1.000000000000000000e+00
3.040000000000000000e+02	1.767068643753473225e+02	9.246295993284034864e+01	-2.398304141268535906e-03	6.349347684814283355e+01	2.565960517384533457e-01	nan	1.453141999649919036e+01	1.000000000000000000e+00
3.040000000000000000e+02	1.596405636511811963e+02	1.005431088739645702e+02	-1.272494777569917017e-02	4.241704352207240163e+02	2.574739319088115153e-02	nan	1.061685927384453976e+01	1.000000000000000000e+00
3.040000000000000000e+02	1.835641659180066370e+02	1.052746570361791072e+02	-2.671341154384016241e-03	7.302979502661511901e+01	2.078784778572911884e-01	nan	1.453141999649919036e+01	1.000000000000000000e+00
3.050000000000000000e+02	1.797182410940683326e+02	6.862142712482796014e+01	-4.449775163737939437e-03	1.351448627937903382e+02	1.547754057649222137e-01	nan	8.737368801515573935e+00	1.000000000000000000e+00
3.050000000000000000e+02	3.766832938630060568e+01	1.061099190184126968e+02	-2.148958512893163128e-02	7.302914609587143104e+02	1.384617803483534360e-02	nan	6.098062050714605498e+00	1.000000000000000000e+00
3.050000000000000000e+02	4.756555577070072616e+01	7.921774607023849057e+01	-3.738921575572179846e-03	1.103169981841293321e+02	1.770545114558466082e-01	nan	6.060393482937322496e+00	1.000000000000000000e+00
3.050000000000000000e+02	8.069150534353234150e+01	9.962850633062753047e+01	-2.058830586211286753e-03	5.163674065965457771e+01	3.278727995874509693e-01	nan	7.202649940629591185e+00	1.000000000000000000e+00
3.050000000000000000e+02	1.646090663200621407e+02	2.364508430498416303e+01	-2.166042641657141016e-03	5.538131822309009777e+01	3.040897956499831745e-01	nan	1.563674709391451145e+01	1.000000000000000000e+00
3.050000000000000000e+02	5.652909072580725081e+01	7.735178936740564382e+01	-2.844994085624285435e-03	7.909494196781452047e+01	2.266331775334148313e-01	nan	6.363707949715670331e+00	1.000000000000000000e+00
3.050000000000000000e+02	1.332509290865115190e+02	1.132808776857786910e+02	-2.377079913589954380e-03	6.275218179101558746e+01	3.244574278186990179e-01	nan	1.933433488930146282e+01	1.000000000000000000e+00
3.060000000000000000e+02	1.143086349600072680e+02	1.175753793984257669e+02	-2.781999925719732050e-03	7.689475546056868893e+01	2.487162944331140491e-01	nan	1.942300830805892886e+01	1.000000000000000000e+00
3.060000000000000000e+02	1.566071794206704624e+02	1.386497075840530044e+02	-2.043932555790393350e-03	5.111639963810190324e+01	3.404296661039412086e-01	nan	8.852693528065772810e+00	1.000000000000000000e+00
3.060000000000000000e+02	1.919207250011066606e+02	6.535057622278931433e+01	-2.427270955982848907e-03	6.450519595018160146e+01	2.809106680628405961e-01	nan	5.882586246755082904e+00	1.000000000000000000e+00
3.070000000000000000e+02	2.164500980976935978e+02	7.853540933034598481e+01	-5.020591883437210828e-02	1.733262054613887130e+03	4.587800185068213743e-03	nan	1.660043338286174830e+01	1.000000000000000000e+00
3.070000000000000000e+02	1.074988414913725165e+02	1.679407307502442492e+01	-7.375313736457334013e-03	2.373246601571832741e+02	8.234115095848959509e-02	nan	7.470476596737471553e+00	1.000000000000000000e+00
3.070000000000000000e+02	1.025386777479812963e+02	3.787183645772335439e+01	-2.210726949357139440e-03	5.694199957888751129e+01	2.808641789627326357e-01	nan	1.422623098106616446e+01	1.000000000000000000e+00
3.070000000000000000e+02	9.004004129332696493e+01	6.860194476707873434e+01	-2.231335353107336862e-03	5.766178585646880350e+01	2.861685330995399346e-01	nan	1.000938896340093898e+01	1.000000000000000000e+00
3.070000000000000000e+02	1.202159580993108108e+02	9.546272547495200911e+01	-2.626720129013698085e-03	7.147132392218260577e+01	2.535697222439665666e-01	nan	1.074871996355506631e+01	1.000000000000000000e+00
3.080000000000000000e+02	1.893423727768076859e+01	1.459498513554522958e+02	-3.039164524911023083e-03	8.587670048752447371e+01	2.605834147548219404e-01	nan	1.081721379623273904e+01	1.000000000000000000e+00
3.080000000000000000e+02	2.421380692961521675e+01	3.684967630770308489e+01	-1.019252487272114260e-01	3.539654456170396770e+03	4.116710205025020386e-03	nan	2.764900256993775685e+01	1.000000000000000000e+00
3.090000000000000000e+02	5.304566529541425979e+01	1.337572952569867653e+02	-2.543644029316816622e-03	6.856973885612831054e+01	2.777745092557892814e-01	nan	2.423466936359292490e+01	1.000000000000000000e+00
3.100000000000000000e+02	5.001517482449111185e+01	7.367448568853745883e+01	-4.617131359724668468e-03	1.409900847139159055e+02	8.733044293278446890e-02	nan	6.060393482937322496e+00	1.000000000000000000e+00
3.100000000000000000e+02	5.323182530622283792e+01	5.691694979929278198e+00	-2.246572057357701119e-03	5.819395568232790339e+01	3.123033378658057746e-01	nan	7.537615079951480723e+00	1.000000000000000000e+00
3.100000000000000000e+02	5.321519576017670516e+01	1.322929171574038598e+01	-2.749404731064471110e-03	7.575630853802512377e+01	3.232555476716041376e-01	nan	7.537615079951480723e+00	1.000000000000000000e+00
3.100000000000000000e+02	2.018679691319969436e+02	8.646862452512176844e+01	-3.170316027667501816e-03	9.045740713091858254e+01	2.268964706736933401e-01	nan	1.268778717737138173e+01	1.000000000000000000e+00
3.100000000000000000e+02	4.759291019996924632e+01	1.101440222726720322e+02	-2.374751382520575143e-03	6.267085357506170595e+01	2.998046917296821601e-01	nan	1.071313648718550837e+01	1.000000000000000000e+00
3.110000000000000000e+02	9.891071247149540113e+01	6.396523685418791416e+01	3.043188423132579378e-03	-8.601724250899142987e+01	3.065511981058709479e-01	nan	3.714957899723466461e+00	1.000000000000000000e+00
3.110000000000000000e+02	1.782910047136761591e+02	1.314144029458929879e+02	-3.652632301862740807e-03	1.073031871257199725e+02	2.416666541611501851e-01	nan	1.506866034109509656e+01	1.000000000000000000e+00
3.110000000000000000e+02	9.236206223991952413e+01	5.493123556928873086e+01	-3.380465580817107549e-03	9.779726549309164341e+01	1.964693491072078135e-01	nan	7.496157913263032491e+00	1.000000000000000000e+00
3.120000000000000000e+02	1.178120334141017338e+02	1.883985557365575048e+01	-2.609894657330855301e-03	7.088366348142542961e+01	3.220598078890359872e-01	nan	1.051414065279485399e+01	1.000000000000000000e+00
3.120000000000000000e+02	1.517193134611959238e+02	2.117683429053224486e+01	-2.557864521151730682e-03	6.906641560059135543e+01	2.691202551948740362e-01	nan	3.398771998406491690e+01	1.000000000000000000e+00
3.120000000000000000e+02	9.716697058682764521e+01	6.068495082452935208e+01	-2.756023867950453503e-03	7.598749402709613321e+01	3.438855495302830523e-01	nan	3.714957899723466461e+00	1.000000000000000000e+00
3.130000000000000000e+02	1.199308629569730869e+02	3.652047706655887538e+01	-7.376461681686935154e-03	2.373647542485887527e+02	4.687265670978491006e-02	nan	1.533053560283370764e+01	1.000000000000000000e+00
3.130000000000000000e+02	2.096851770296947137e+01	1.239528889465234585e+02	-1.726682335033447382e-02	5.828037652316806998e+02	1.633314716845946091e-02	nan	5.540547803258136561e+00	1.000000000000000000e+00
3.130000000000000000e+02	1.077910642884068153e+02	1.179155055554060993e+02	-2.619058895022318909e-03	7.120374128147074089e+01	2.455712455723298993e-01	nan	2.656008225755505592e+01	1.000000000000000000e+00
3.130000000000000000e+02	8.078142614510585418e+01	9.281156794184987291e+01	-2.259116783729984805e-03	5.863210324621650926e+01	3.178922086417267368e-01	nan	2.138039659641164647e+01	1.000000000000000000e+00
3.140000000000000000e+02	2.998696627803411374e+01	2.689578926437714657e+01	2.368816642229981152e-03	-6.246357189163013857e+01	3.513773696346075281e-01	nan	4.330598684399703302e+00	1.000000000000000000e+00
3.140000000000000000e+02	5.619368471659883824e+01	2.908405268610798800e+01	-2.146840723552584720e-03	5.471065603486667328e+01	3.147159138641638654e-01	nan	8.456979355689334454e+00	1.000000000000000000e+00
3.140000000000000000e+02	2.090757936701852486e+02	9.691023402198383963e+01	-5.059936333869677685e-03	1.564558601275628860e+02	9.492327142816137098e-02	nan	1.268778717737138173e+01	1.000000000000000000e+00
3.140000000000000000e+02	1.881732067885998276e+02	3.505227302269436507e+01	-5.094563989179018079e-03	1.576652944640887881e+02	1.232619581780803886e-01	nan	3.900530910960362974e+01	1.000000000000000000e+00
3.140000000000000000e+02	2.113969364404779583e+02	6.989223632863932778e+01	-2.550930885943879321e-03	6.882424568113225405e+01	2.404634745661105022e-01	nan	1.418169930596561734e+01	1.000000000000000000e+00
3.140000000000000000e+02	1.289351015590494853e+02	1.018416865497757158e+02	-2.750318634335788617e-03	7.578822828502273978e+01	3.589451750336298819e-01	nan	2.139056290588400344e+01	1.000000000000000000e+00
3.150000000000000000e+02	2.273177867799412013e+02	6.582288964780055096e+01	-2.944543416204462808e-03	8.257188481902046817e+01	2.432816371372694686e-01	nan	1.425154080821496194e+01	1.000000000000000000e+00
3.150000000000000000e+02	1.779332670614357994e+02	1.514654653701897757e+02	-1.136775015074276418e-01	3.950123427198058835e+03	5.546046101465584854e-03	nan	2.005425342840957015e+01	1.000000000000000000e+00
3.160000000000000000e+02	6.434272104426190708e+01	2.682270203815814469e+01	-2.361060725932102086e-03	6.219268229780466584e+01	2.746779841661215471e-01	nan	8.456979355689334454e+00	1.000000000000000000e+00
3.160000000000000000e+02	4.563775767558705354e+01	2.810547371619207269e+01	-3.855885650538349186e-03	1.144021829054268693e+02	1.444280716037564805e-01	nan	1.060118920194925707e+01	1.000000000000000000e+00
3.160000000000000000e+02	8.410016339691919995e+01	1.853601950167197643e+01	-1.953653552382793659e-03	4.796323995653841621e+01	3.439222953077072376e-01	nan	7.941056492385865972e+00	1.000000000000000000e+00
3.160000000000000000e+02	7.577223994297534659e+01	7.202625071520557754e+01	-2.302981308181275156e-03	6.016415216933435062e+01	3.085948965858240634e-01	nan	2.138039659641164647e+01	1.000000000000000000e+00
3.160000000000000000e+02	3.719486789748493294e+01	1.211741750058641856e+02	-1.710260269719845756e-03	3.946228340309479421e+01	3.180498556009715427e-01	nan	1.646255423070995150e+01	1.000000000000000000e+00
3.160000000000000000e+02	1.649198732874378663e+02	1.244662111769825401e+02	-2.698854755533837847e-03	7.399075798107473645e+01	2.835202966559847715e-01	nan	1.506866034109509656e+01	1.000000000000000000e+00
3.170000000000000000e+02	5.533415366967052051e+01	5.728747092163090571e+01	-6.183661814228612504e-03	1.957040323943281237e+02	6.498028664820754141e-02	nan	2.519815470066282970e+01	1.000000000000000000e+00
3.170000000000000000e+02	1.398844523513348008e+02	1.490569016942952487e+02	-2.601435022495234874e-03	7.058819522770539834e+01	2.702201714421361700e-01	nan	3.509236899335980553e+01	1.000000000000000000e+00
3.170000000000000000e+02	3.157924723748256923e+01	3.092303724674703602e+01	-2.271433289123939419e-03	5.906227977409240282e+01	2.546090319353244702e-01	nan	4.330598684399703302e+00	1.000000000000000000e+00
3.170000000000000000e+02	1.350877642624987800e+02	7.650194297664714327e+01	-2.267351009034129696e-03	5.891969865885875635e+01	2.703441528077120681e-01	nan	1.519227041582910154e+01	1.000000000000000000e+00
3.180000000000000000e+02	2.115462291614066359e+01	1.633724654904283824e+01	-2.473229752833853816e-03	6.611039117580320124e+01	2.713649844169991887e-01	nan	1.376564976795220119e+01	1.000000000000000000e+00
3.180000000000000000e+02	1.850686284802355885e+01	1.289165494239644545e+02	-2.979545564937238159e-03	8.379439902483174762e+01	2.199089398528212280e-01	nan	5.540547803258136561e+00	1.000000000000000000e+00
3.180000000000000000e+02	1.072839775099759834e+02	1.764997665879067057e+01	2.517485529148256757e-03	-6.765610528743152940e+01	2.885476048094290924e-01	nan	8.079426786512888370e+00	1.000000000000000000e+00
3.200000000000000000e+02	9.326465662580694982e+01	7.192162716922602783e+00	-5.595253487990252059e-03	1.751527930079740827e+02	7.760826517973917760e-02	nan	8.681472292103800115e+00	1.000000000000000000e+00
3.200000000000000000e+02	1.797965136486656377e+02	8.196021076798437832e+01	-1.761565816451277078e-02	5.949874605547962574e+02	1.693887439268448869e-02	nan	1.120859560770654362e+01	1.000000000000000000e+00
3.200000000000000000e+02	1.479727440860757781e+02	6.845319305298261270e+01	-2.873910910210343214e-03	8.010491507298867475e+01	2.428734058863755152e-01	nan	1.188196033402014784e+01	1.000000000000000000e+00
3.200000000000000000e+02	8.046107543354767699e+01	1.488703289925622357e+02	-4.458819285196142894e-03	1.354607453142078271e+02	1.293478155739308244e-01	nan	4.486844675599428456e+01	1.000000000000000000e+00
3.200000000000000000e+02	6.922870933362560208e+00	9.216006875896017903e+01	-2.035222456897752864e-03	5.081218346807279573e+01	3.057702754380936527e-01	nan	2.349584078912168295e+01	1.000000000000000000e+00
3.200000000000000000e+02	2.081028963992607999e+02	1.424144522726906814e+02	2.544440505598522060e-03	-6.859755725026207074e+01	2.854297567419620263e-01	nan	2.216807978361421050e+01	1.000000000000000000e+00
3.210000000000000000e+02	9.151587819794610823e+01	1.569567582438675046e+01	-2.462313814043533798e-03	6.572913200389309907e+01	2.646962135848169861e-01	nan	7.941056492385865972e+00	1.000000000000000000e+00
3.220000000000000000e+02	1.384551031825136533e+02	6.134014215972525363e+01	-3.507998741434387863e-03	1.022515949046070318e+02	1.925678028061409419e-01	nan	1.188196033402014784e+01	1.000000000000000000e+00
3.220000000000000000e+02	1.443966711627120389e+02	9.633079376949975625e+00	-2.452369930223617569e-03	6.538182363366719585e+01	2.992458528508896709e-01	nan	3.431435846073866713e+01	1.000000000000000000e+00
3.220000000000000000e+02	2.269715518514253461e+02	5.405616056364603139e+01	3.492517663621286066e-03	-1.017108898841159572e+02	1.702708502563728965e-01	nan	2.551235001836488081e+01	1.000000000000000000e+00
3.220000000000000000e+02	1.928073517769058185e+02	1.584603263840699867e+02	-2.454444539626637282e-03	6.545428316996779472e+01	2.961876329470106706e-01	nan	2.216807978361421050e+01	1.000000000000000000e+00
3.220000000000000000e+02	1.832523147398157164e+02	5.872103697349130869e+01	-3.185643867177348314e-03	9.099276002277223085e+01	2.032912220003211257e-01	nan	2.349471770062895715e+01	1.000000000000000000e+00
3.220000000000000000e+02	1.619946746100489463e+02	1.150080455329417646e+02	-2.475775511608153782e-03	6.619930646754460213e+01	2.614547688560990846e-01	nan	1.981307652209734371e+01	1.000000000000000000e+00
3.230000000000000000e+02	7.871586241284755658e+01	7.767987515176443480e+01	-5.394047912130616601e-03	1.681253194475718828e+02	1.071584887933059171e-01	nan	2.440572832882429921e+01	1.000000000000000000e+00
3.230000000000000000e+02	1.155660022532601516e+02	1.209271432887430251e+02	-2.643394643895548724e-03	7.205371191995104141e+01	2.527035283942704602e-01	nan	9.699214580159038590e+00	1.000000000000000000e+00
3.240000000000000000e+02	2.152135695167801828e+02	1.464496519711694589e+01	-2.303778876657254851e-03	6.019200871035519640e+01	3.538756262971336497e-01	nan	4.112775788686457901e+01	1.000000000000000000e+00
3.240000000000000000e+02	1.686974592618824431e+02	8.039700661742465115e+01	-2.532977953198525378e-03	6.819720659605407320e+01	3.599033740918032853e-01	nan	1.120859560770654362e+01	1.000000000000000000e+00
3.240000000000000000e+02	1.319631165140594646e+02	1.005875388485221293e+02	-2.736200014160623025e-03	7.529510959501409673e+01	2.380241844154624697e-01	nan	1.546759117172730846e+01	1.000000000000000000e+00
3.240000000000000000e+02	5.612978206363998801e+00	1.156193678838596810e+02	-2.549995696217321420e-03	6.879158246566584012e+01	2.282602097655536122e-01	nan	2.349584078912168295e+01	1.000000000000000000e+00
3.250000000000000000e+02	1.088015957718932469e+02	2.898583606242920752e+01	-4.414080551544615448e-03	1.338981630322867886e+02	1.258638973730572541e-01	nan	1.233844889253933275e+01	1.000000000000000000e+00
3.250000000000000000e+02	1.763810925579715558e+02	3.201330674859060821e+01	-2.235989752086747339e-03	5.782434927265458668e+01	3.426252773288351872e-01	nan	2.027354875421646696e+01	1.000000000000000000e+00
3.250000000000000000e+02	1.582265196831626781e+02	4.103706776176276350e+01	-2.902217245680522705e-03	8.109356572672271568e+01	2.944810976656089263e-01	nan	1.448394902811080698e+01	1.000000000000000000e+00
3.250000000000000000e+02	1.384219239867609303e+02	1.405419966541607266e+02	-4.613955036446086913e-03	1.408791458009948485e+02	1.485044110729188960e-01	nan	9.048875121219596807e+00	1.000000000000000000e+00
3.250000000000000000e+02	4.355328407682175396e+01	1.112180622811733599e+02	-2.396631734945457986e-03	6.343506499167480683e+01	2.874100050170258491e-01	nan	1.368682075834964174e+01	1.000000000000000000e+00
3.250000000000000000e+02	1.250282907611425429e+02	1.187964486448377812e+02	-2.575790210322211581e-03	6.969250315387776595e+01	2.447262481977584558e-01	nan	9.699214580159038590e+00	1.000000000000000000e+00
3.260000000000000000e+02	1.076204953244681093e+02	1.670404780473247897e+01	-2.393110700258250720e-02	8.155660878716121260e+02	1.240350009643530482e-01	nan	1.233844889253933275e+01	1.000000000000000000e+00
3.260000000000000000e+02	4.756172769754834917e+01	9.813137277577716588e+01	-2.701708540145700450e-03	7.409043163982531155e+01	2.816004895450474610e-01	nan	1.368682075834964174e+01	1.000000000000000000e+00
3.260000000000000000e+02	2.275607909109476736e+02	1.024045179740450209e+02	-2.762509600477839992e-03	7.621402012440391616e+01	3.243445601550799529e-01	nan	1.145220499591625973e+01	1.000000000000000000e+00
3.260000000000000000e+02	2.237842770281811795e+02	1.132161294247845120e+02	-4.841586458597280096e-03	1.488295904835031820e+02	1.130317311586437334e-01	nan	1.145220499591625973e+01	1.000000000000000000e+00
3.270000000000000000e+02	9.676452910095018467e+01	6.125169186686797218e+01	-5.505248176188576661e-03	1.720091925074428048e+02	7.510701576464517970e-02	nan	1.158736824328998338e+01	1.000000000000000000e+00
3.270000000000000000e+02	3.945697625196301317e+01	1.498904766785367144e+02	-2.241466186218888084e-03	5.801562377339580934e+01	3.274733735781122368e-01	nan	1.248593412641894851e+01	1.000000000000000000e+00
3.270000000000000000e+02	1.804536159181559469e+02	1.222070376189456056e+02	-2.298742781136284882e-03	6.001611384277973116e+01	2.819559703244285398e-01	nan	1.981307652209734371e+01	1.000000000000000000e+00
3.280000000000000000e+02	1.184277196079649457e+02	1.376800409356722525e+02	-2.413595241804899604e-03	6.402754656400256295e+01	2.404695922806695529e-01	nan	1.186163633436741804e+01	1.000000000000000000e+00
3.280000000000000000e+02	2.039029762722472867e+02	1.484052695320703492e+02	-2.665631723039025690e-03	7.283038267111537323e+01	2.696212823912302881e-01	nan	2.508603277921604757e+01	1.000000000000000000e+00
3.290000000000000000e+02	1.258497990410677225e+01	1.224399143655030819e+01	-1.476761330056120848e-02	4.955142730213582922e+02	1.697652398638904714e-02	nan	6.199873537264804213e+01	1.000000000000000000e+00
3.290000000000000000e+02	1.468148553644562639e+02	3.211749955886892138e+01	-2.844342689051396374e-03	7.907219074845215800e+01	2.072073924789358257e-01	nan	1.448394902811080698e+01	1.000000000000000000e+00
3.290000000000000000e+02	2.264372063896090026e+02	1.594287677797996139e+02	-2.402003952079766799e-03	6.362269952272990992e+01	3.640835403720554808e-01	nan	2.508603277921604757e+01	1.000000000000000000e+00
3.300000000000000000e+02	2.273544925396310532e+02	5.453258414741569737e+01	-2.234955332775119194e-02	7.603274266826819030e+02	7.360585040062805895e-02	nan	1.901892689626070876e+01	1.000000000000000000e+00
3.300000000000000000e+02	8.129185747598123157e+01	1.098363544506293863e+02	-6.496703321670268053e-03	2.066375808681008834e+02	6.156609546282321155e-02	nan	2.567943019685040440e+01	1.000000000000000000e+00
3.300000000000000000e+02	1.746877837504739261e+02	1.543745538732104592e+02	-6.004945938289154954e-03	1.894620528287876198e+02	8.758841628871372187e-02	nan	2.981878316815866725e+01	1.000000000000000000e+00
3.300000000000000000e+02	9.213218551420109748e+01	1.331156284557982019e+02	-2.132442701613067575e-03	5.420777872607562387e+01	2.783918312223807590e-01	nan	1.619056514269702518e+01	1.000000000000000000e+00
3.300000000000000000e+02	1.449729232586364560e+02	1.342996774137410796e+02	-5.513894133649217648e-03	1.723111684203837228e+02	9.490081831096996989e-02	nan	9.048875121219596807e+00	1.000000000000000000e+00
3.300000000000000000e+02	7.632406145108309659e+01	1.366138584718185314e+02	2.170526607024608843e-03	-5.553792893296238731e+01	3.578936488536533789e-01	nan	1.548569861194201458e+01	1.000000000000000000e+00
3.300000000000000000e+02	1.170125353303796913e+02	1.259031283526027494e+02	-2.516918833240564587e-03	6.763631239406323914e+01	3.245561439767548073e-01	nan	1.071248017942448882e+01	1.000000000000000000e+00
3.300000000000000000e+02	2.698495660430455345e+01	1.493011746187281119e+02	-3.332702749252265152e-03	9.612906104817093933e+01	1.583889933660044269e-01	nan	1.248593412641894851e+01	1.000000000000000000e+00
3.310000000000000000e+02	1.089599935124360712e+02	3.813755790006013058e+01	-2.239063804004651562e-02	7.617623855706679024e+02	7.412812497994969441e-03	nan	1.349464280212654366e+01	1.000000000000000000e+00
3.310000000000000000e+02	1.561811650769816424e+02	8.044108938004411868e+01	-1.565113314707394787e-02	5.263728232127821229e+02	2.868908272315950914e-02	nan	1.612189574744606091e+01	1.000000000000000000e+00
3.310000000000000000e+02	2.142891219257113846e+02	6.835342605397961790e+01	-2.465607769187748086e-03	6.584417942534857104e+01	2.667140581886734418e-01	nan	1.901892689626070876e+01	1.000000000000000000e+00
3.310000000000000000e+02	3.577918780607289051e+01	1.176809197213614340e+02	-2.134825077150967389e-03	5.429098755879315519e+01	2.780387168233509065e-01	nan	2.040681068118149710e+01	1.000000000000000000e+00
3.310000000000000000e+02	1.383784620678129045e+02	1.405591039422260451e+02	5.704987179944809826e-03	-1.789854433488072800e+02	8.249102928159135484e-02	nan	9.092158097106501913e+00	1.000000000000000000e+00
3.310000000000000000e+02	9.036386340419782925e+01	7.091081094906293458e+01	-2.119273637334449616e-03	5.374782501635444731e+01	3.692768363781159247e-01	nan	1.158736824328998338e+01	1.000000000000000000e+00
3.310000000000000000e+02	8.359447893760173542e+01	8.426036825968462551e+01	2.288063329664038591e-03	-5.964311442395067786e+01	3.148897746434613509e-01	nan	1.496780700190129743e+01	1.000000000000000000e+00
3.320000000000000000e+02	9.172625529262960242e+01	2.753804889811721779e+01	-3.120752098432292773e-03	8.872629604832580696e+01	2.320939469108336262e-01	nan	9.284024744605035906e+00	1.000000000000000000e+00
3.330000000000000000e+02	8.532134120725274329e+01	1.492176602192724602e+02	-2.455393950884466811e-03	6.548744309848288481e+01	2.373194336232149482e-01	nan	1.548569861194201458e+01	1.000000000000000000e+00
3.330000000000000000e+02	1.218156160175362999e+02	7.576109377340172557e+01	-2.424458173803730951e-03	6.440695437655487865e+01	2.793916471188450101e-01	nan	2.535428667352505627e+01	1.000000000000000000e+00
3.340000000000000000e+02	1.805189364063064943e+02	5.671300273309991269e+01	-6.746265109591271375e-03	2.153539837749717378e+02	5.365112761823775944e-02	nan	1.911436650205687471e+01	1.000000000000000000e+00
3.340000000000000000e+02	1.940604032323686567e+02	7.020328378923851176e+01	-3.093696196763421908e-03	8.778131908723267429e+01	2.332542169218546624e-01	nan	1.911436650205687471e+01	1.000000000000000000e+00
3.340000000000000000e+02	5.331610502693381193e+01	1.072456690503782539e+02	-4.842085247106143152e-03	1.488470115864884633e+02	1.303808251165513576e-01	nan	3.176196466474195290e+00	1.000000000000000000e+00
3.350000000000000000e+02	1.750513991622816548e+02	2.064788062311293615e+01	-2.629904142057605011e-03	7.158253141425350918e+01	2.263961685139695978e-01	nan	1.377740650853386484e+01	1.000000000000000000e+00
3.360000000000000000e+02	1.861090367636438998e+02	1.456666739991420627e+02	-4.901831766046791695e-03	1.509337682799231573e+02	9.993971270836077281e-02	nan	1.425783896453284072e+01	1.000000000000000000e+00
3.360000000000000000e+02	7.680181978207417615e+01	1.613908118516002688e+01	-4.636087748913093540e-03	1.416521713546722481e+02	1.197525086577613251e-01	nan	1.877964963011206834e+01	1.000000000000000000e+00
3.360000000000000000e+02	1.821450874900352233e+02	3.245874494415583200e+01	-2.635594683269799898e-03	7.178128399723846087e+01	2.760508156077668973e-01	nan	1.377740650853386484e+01	1.000000000000000000e+00
3.360000000000000000e+02	1.781332372175399428e+02	1.338483579795511673e+02	-5.025101268954502466e-03	1.552391816303572796e+02	9.737157716320588019e-02	nan	1.425783896453284072e+01	1.000000000000000000e+00
3.370000000000000000e+02	1.360701554088844603e+02	1.852117417667346544e+01	-8.480545655037590932e-03	2.759269108788716949e+02	4.233917036852585802e-02	nan	1.279986504336994457e+01	1.000000000000000000e+00
3.370000000000000000e+02	2.198693735688738684e+02	6.791915310933681837e+01	-4.051382691724037498e-03	1.212302754282091684e+02	1.442624813052055810e-01	nan	2.590984760266787390e+01	1.000000000000000000e+00
3.370000000000000000e+02	1.303570250705734566e+02	1.136690406260222090e+02	-2.156018865387760147e-03	5.503121946261835973e+01	3.574184117136781635e-01	nan	2.701912509174461263e+01	1.000000000000000000e+00
3.380000000000000000e+02	2.222472984549495436e+02	3.290936389131663731e+01	-5.240435862294562895e-03	1.627601370257132771e+02	1.073430962067125627e-01	nan	4.591940412873840138e+00	1.000000000000000000e+00
3.380000000000000000e+02	1.741023235664792992e+02	8.630250974824002697e+01	-2.416828911567317495e-03	6.414048840799159734e+01	2.860858587228218841e-01	nan	2.564195820191926245e+01	1.000000000000000000e+00
3.390000000000000000e+02	1.814877064145348413e+02	1.604606199378511633e+02	-3.206654291192763233e-03	9.172658759504673753e+01	2.179078664400936338e-01	nan	1.549895256567500823e+01	1.000000000000000000e+00
3.390000000000000000e+02	5.322909562846926690e+01	1.104206735162368460e+02	-3.758128629811441357e-02	1.292323621475053642e+03	6.126458050222827190e-03	nan	3.176196466474195290e+00	1.000000000000000000e+00
3.390000000000000000e+02	7.753623739123553094e+01	5.498077971292055111e+01	-5.520847659702509368e-03	1.725540330640810964e+02	7.244221998694122533e-02	nan	8.399662553460098380e+00	1.000000000000000000e+00
3.390000000000000000e+02	3.293099785363789067e+01	5.206437550098192979e+00	-2.199523644298008278e-03	5.655070361327725692e+01	2.732014433076154214e-01	nan	3.067909510085979363e+01	1.000000000000000000e+00
3.390000000000000000e+02	3.470162123155143519e+01	1.221224252968057584e+02	-2.838642501308835317e-03	7.887310124271141376e+01	2.396370101725594504e-01	nan	2.191342744215275573e+01	1.000000000000000000e+00
3.400000000000000000e+02	2.065847590529097886e+02	1.147608539429605230e+02	-4.934294336456109160e-03	1.520675830575679015e+02	1.071008016269424656e-01	nan	1.292929677920292164e+01	1.000000000000000000e+00
3.410000000000000000e+02	9.735906436207851300e+01	7.861222127861008602e+00	-1.933539706356651039e-02	6.550524940026085687e+02	9.441528893248674059e-03	nan	1.950387173524569562e+01	1.000000000000000000e+00
3.410000000000000000e+02	1.989460999599494926e+02	1.040128390380940715e+02	-2.031283228643237636e-03	5.067459870041055581e+01	2.968757130416148637e-01	nan	8.752386769561283586e+00	1.000000000000000000e+00
3.410000000000000000e+02	1.573590813296567035e+02	4.249643533023106556e+01	-4.637710515080519652e-03	1.417088494377103700e+02	1.137506259202968328e-01	nan	6.684602845024140372e+00	1.000000000000000000e+00
3.410000000000000000e+02	1.514015857990367522e+02	4.552829320921354395e+01	-2.673120410082845469e-03	7.309193879339343880e+01	2.944595485150102165e-01	nan	6.684602845024140372e+00	1.000000000000000000e+00
3.420000000000000000e+02	1.447503651543336503e+02	6.917886062282813953e+01	-2.539131658869935634e-03	6.841213604678908666e+01	2.660756793302496703e-01	nan	1.228783371189794238e+01	1.000000000000000000e+00
3.420000000000000000e+02	3.168834532664609682e+01	8.181852174123160637e+01	-2.610072217187371126e-03	7.088986508489354321e+01	2.537127039003919116e-01	nan	2.022536261870178720e+01	1.000000000000000000e+00
3.420000000000000000e+02	2.197016667498136542e+02	1.465513790505386282e+02	-3.045582392059245549e-03	8.610085626206310394e+01	1.870733251366410999e-01	nan	6.784021594197573890e+00	1.000000000000000000e+00
3.420000000000000000e+02	1.456174495442346881e+02	2.704676622776241146e+01	-2.374405040112860955e-03	6.265875693160310078e+01	2.875238720461046338e-01	nan	8.835081841514320189e+00	1.000000000000000000e+00
3.420000000000000000e+02	4.761266869326959750e+01	9.428773255720501822e+01	-2.254533932059145981e-03	5.847203875093367742e+01	3.436097238675075438e-01	nan	1.621982940341686685e+01	1.000000000000000000e+00
3.430000000000000000e+02	2.074293777992831451e+02	1.018591744252395159e+02	-2.988889152792321112e-03	8.412074095810251606e+01	2.726573030791736851e-01	nan	8.752386769561283586e+00	1.000000000000000000e+00
3.430000000000000000e+02	9.373523487105664742e+00	1.371612903691097074e+02	-2.435308246782382467e-03	6.478591306425596485e+01	2.907002735464655485e-01	nan	7.832575021970602513e+00	1.000000000000000000e+00
3.430000000000000000e+02	1.607109721815754995e+02	1.389632677212538567e+02	-2.310272724059864950e-03	6.041881823455528888e+01	2.825144205037578571e-01	nan	1.510445407119599182e+01	1.000000000000000000e+00
3.430000000000000000e+02	1.137657607384157465e+01	1.447334110634441799e+02	2.388535310000787417e-03	-6.315228250918463004e+01	2.861957756692283805e-01	nan	7.832575021970602513e+00	1.000000000000000000e+00
3.440000000000000000e+02	2.002551995533185902e+02	8.831025486305986050e+00	-4.284447925950478873e-03	1.293705059579926058e+02	1.387206765512482010e-01	nan	9.520619725118626420e+00	1.000000000000000000e+00
3.440000000000000000e+02	5.483963626448738182e+01	3.554281475216107822e+01	-1.381741079936555927e-01	4.805712312675260364e+03	3.754113185598262348e-03	nan	2.988260672234633475e+01	1.000000000000000000e+00
3.440000000000000000e+02	1.134021197147019677e+02	5.744884398759261757e+01	-2.390979794796059803e-03	6.323766062156639833e+01	2.951748350516728570e-01	nan	8.023107381424209095e+00	1.000000000000000000e+00
3.440000000000000000e+02	1.464149086129420994e+02	1.041769642932931106e+02	-1.374252831014589893e-02	4.597113006806007434e+02	2.151647835420367194e-02	nan	2.894285889793883015e+01	1.000000000000000000e+00
3.440000000000000000e+02	5.909512321909897281e+01	1.527204805951399464e+02	-5.655103118658542094e-01	1.973121256923639521e+04	2.283583532582511566e-02	nan	3.407809830135823148e+01	1.000000000000000000e+00
3.440000000000000000e+02	1.104705144298710877e+02	9.268417353415657089e+01	-2.102656707984384716e-03	5.316744829884181911e+01	3.156331001312782103e-01	nan	2.160918883483663322e+01	1.000000000000000000e+00
3.450000000000000000e+02	1.539992151274413459e+02	2.984045140229952153e+01	-2.740171098617362119e-03	7.543380699893359065e+01	2.403242390456169497e-01	nan	8.835081841514320189e+00	1.000000000000000000e+00
3.450000000000000000e+02	9.988805887523791682e+01	2.720043616094222827e+01	-2.078499978400901674e-03	5.232373023721046223e+01	3.504434617325126178e-01	nan	7.684869212110005954e+00	1.000000000000000000e+00
3.450000000000000000e+02	1.553315237959241699e+02	5.716146410630286567e+01	-2.100150671690906301e-03	5.307992038755713082e+01	3.267137812716127687e-01	nan	9.725502168195804487e+00	1.000000000000000000e+00
3.450000000000000000e+02	1.568008389971822396e+02	6.677533456844938087e+01	-2.109880840634943341e-03	5.341976437398903954e+01	3.327938808820157801e-01	nan	9.725502168195804487e+00	1.000000000000000000e+00
3.460000000000000000e+02	1.067131128066484820e+02	3.073255360527692304e+01	-2.497227981935575252e-03	6.694857331756688268e+01	2.716224054219296136e-01	nan	7.684869212110005954e+00	1.000000000000000000e+00
3.460000000000000000e+02	2.218918090157365555e+02	1.529721442577049118e+02	-2.936998126729796488e-03	8.230835175308898499e+01	2.752148191556019752e-01	nan	6.784021594197573890e+00	1.000000000000000000e+00
3.470000000000000000e+02	1.162743373931427300e+02	1.435746364113840627e+02	-3.521669721372797275e-03	1.027290789387919716e+02	1.365956910007395386e-01	nan	1.345929904078788653e+01	1.000000000000000000e+00
3.470000000000000000e+02	1.793016345390172148e+02	8.356206895466628737e+01	-2.599432404063124584e-03	7.051825010802816962e+01	2.332078695462738160e-01	nan	2.807276707716675901e+01	1.000000000000000000e+00
3.480000000000000000e+02	9.520863323198261341e+00	2.787193275738698972e+01	-9.902582016861564279e-03	3.255941375049371231e+02	2.588964817480055025e-02	nan	4.596339425544928048e+01	1.000000000000000000e+00
3.480000000000000000e+02	9.177310654677764035e+01	1.035176393024535884e+02	-6.327001635072578012e-02	2.189549607751768690e+03	2.770066227800516145e-03	nan	1.568275236388079819e+01	1.000000000000000000e+00
3.480000000000000000e+02	1.665029622485815253e+02	1.250134510969188710e+02	-3.871446539006090370e-03	1.149456754593295784e+02	1.618578343652791185e-01	nan	1.448477548872527798e+01	1.000000000000000000e+00
3.480000000000000000e+02	2.029356929825710836e+02	1.796651424860283797e+01	-2.286384891737866954e-03	5.958449190268826356e+01	2.759776457458408272e-01	nan	9.520619725118626420e+00	1.000000000000000000e+00
3.480000000000000000e+02	1.333957443549084871e+02	4.856739631274809454e+01	-2.453724086794150869e-03	6.542912003415416677e+01	3.715884239791209520e-01	nan	2.187750303518375716e+01	1.000000000000000000e+00
3.480000000000000000e+02	1.192249248611077235e+02	1.304427376810693318e+02	-2.712045862058753976e-03	7.445148155665280854e+01	2.365824108134352288e-01	nan	1.345929904078788653e+01	1.000000000000000000e+00
3.490000000000000000e+02	2.002813086161072818e+02	5.031651667865664024e+01	-4.713880891713132307e-03	1.443692394670850376e+02	1.023532128764984561e-01	nan	2.734140133087381486e+01	1.000000000000000000e+00
3.490000000000000000e+02	1.976097183579727812e+02	1.235322710510498041e+02	-2.786024838146286108e-03	7.703533290500431008e+01	2.432568666784903355e-01	nan	1.278268388059247940e+01	1.000000000000000000e+00
3.490000000000000000e+02	8.102031454618659723e+01	1.266321159643771210e+02	-2.187923029998989008e-03	5.614553089416904896e+01	3.240692152786547320e-01	nan	2.549316706811027800e+01	1.000000000000000000e+00
3.500000000000000000e+02	1.336156152088190652e+02	1.304774909857355851e+02	-2.660553931372729771e-03	7.265303148923253218e+01	2.140357198891211787e-01	nan	1.414789518005460067e+01	1.000000000000000000e+00
3.510000000000000000e+02	8.087209794529117346e+01	8.282756194651877024e+01	-3.348398791013524906e-03	9.667727407859496225e+01	2.096882626801782612e-01	nan	1.556447963438208326e+01	1.000000000000000000e+00
3.510000000000000000e+02	1.729500257045484943e+02	5.106029160714172122e+01	-1.873318723919774288e-03	4.515739881326336302e+01	3.454237223049552163e-01	nan	2.734140133087381486e+01	1.000000000000000000e+00
3.510000000000000000e+02	1.074421905068088279e+02	1.028630176099455298e+02	-3.380111578671742348e-03	9.778490131925475737e+01	2.198369389788785710e-01	nan	1.568275236388079819e+01	1.000000000000000000e+00
3.520000000000000000e+02	7.435505038659660215e+01	1.685908922944648225e+01	-4.941432592988573985e-03	1.523168997518739332e+02	1.034747548408722073e-01	nan	4.525361524609024855e+01	1.000000000000000000e+00
3.520000000000000000e+02	1.790052301706845981e+02	1.146878468143247147e+02	-3.122921994857686973e-03	8.880208365855042985e+01	2.180291123672676301e-01	nan	1.621495627489554181e+01	1.000000000000000000e+00
3.520000000000000000e+02	6.674232797199259437e+00	8.216053126640139226e+01	-2.506700999632634208e-03	6.727943582532235212e+01	3.142836299321274396e-01	nan	5.436317902242758038e+01	1.000000000000000000e+00
3.520000000000000000e+02	1.703721952772939119e+02	1.508021566206607815e+02	-3.263649977837567405e-03	9.371726642808637564e+01	1.966644142616047475e-01	nan	1.786643596329229311e+01	1.000000000000000000e+00
3.520000000000000000e+02	2.029005376519447736e+02	1.118959383646020456e+02	2.168806608000963063e-03	-5.547785481418637232e+01	3.406365134225728397e-01	nan	1.278268388059247940e+01	1.000000000000000000e+00
3.540000000000000000e+02	2.022101806299181419e+02	8.904279372520511515e+01	-2.817977312208785456e-03	7.815133163269511840e+01	3.060923400372022041e-01	nan	2.286356955348525943e+01	1.000000000000000000e+00
3.540000000000000000e+02	4.743257340555250501e+00	1.462617999077455977e+02	-2.813112664042944321e-03	7.798142487827219327e+01	2.570008242449379754e-01	nan	1.663000952300181723e+01	1.000000000000000000e+00
3.540000000000000000e+02	1.700243113637385406e+01	1.574987868072238371e+02	1.616163191718017868e-03	-3.617577046753748959e+01	3.384889307625789101e-01	nan	1.663000952300181723e+01	1.000000000000000000e+00
3.550000000000000000e+02	6.281390356920090312e+01	1.107937191648604198e+02	-1.378782905800720465e-02	4.612935123390085437e+02	1.836121777156340951e-02	nan	1.279123428687413977e+01	1.000000000000000000e+00
3.550000000000000000e+02	2.126296504388592439e+02	4.841628528572254453e+01	-2.807909938612247747e-03	7.779971015565556058e+01	2.345195578754504240e-01	nan	1.972700979216749317e+01	1.000000000000000000e+00
3.550000000000000000e+02	9.555424488968232311e+01	7.766155890815339546e+01	2.715218118991936241e-03	-7.456227844500689628e+01	2.612273048599468295e-01	nan	1.556447963438208326e+01	1.000000000000000000e+00
3.570000000000000000e+02	1.106361554155810722e+02	1.605185193266590602e+02	-6.026232957907051713e-03	1.902055410094973240e+02	7.893937026050279471e-02	nan	1.321082258834207934e+01	1.000000000000000000e+00
3.570000000000000000e+02	1.186466664899188004e+02	2.614038417126908698e+01	-2.309349177524601827e-03	6.038656167888760962e+01	2.890941633744072981e-01	nan	4.525361524609024855e+01	1.000000000000000000e+00
3.580000000000000000e+02	1.913826234711275163e+02	3.169287017530263029e+01	-2.568790377628648019e-03	6.944802116588566321e+01	2.273003403139634004e-01	nan	5.589355463903406651e+00	1.000000000000000000e+00
3.590000000000000000e+02	2.652475986633499616e+01	4.890606821232290713e+01	-2.293548907427283342e-03	5.983470828276910680e+01	2.958379331549706448e-01	nan	1.717572800857235649e+01	1.000000000000000000e+00
3.590000000000000000e+02	4.949308382594352906e+01	1.572053871885603655e+02	-3.961135829149219946e-03	1.180782383241469233e+02	1.641929539681209471e-01	nan	1.993646473456911394e+01	1.000000000000000000e+00
3.590000000000000000e+02	1.068209306049427170e+02	1.276001600235780131e+02	-2.498072889192405090e-03	6.697808325228412230e+01	2.642068441616863828e-01	nan	2.554075600746360308e+01	1.000000000000000000e+00
3.600000000000000000e+02	3.759207549058652376e+01	6.317268542317628999e+01	-4.127685804390128152e-03	1.238953015068672414e+02	1.581172882981440875e-01	nan	6.609718480167820154e+00	1.000000000000000000e+00
3.600000000000000000e+02	4.402724490416740366e+01	6.166372120703824322e+01	-3.176412592582084516e-03	9.067034083597850724e+01	2.752157787246588549e-01	nan	6.609718480167820154e+00	1.000000000000000000e+00
3.600000000000000000e+02	4.658248862665795542e+01	1.374825308614810240e+02	-4.654411954457621237e-03	1.422921778228298706e+02	1.182172749212389018e-01	nan	1.653165722122995973e+01	1.000000000000000000e+00
3.600000000000000000e+02	5.384510265047881461e+01	1.199138224900445380e+02	-2.328328336178099849e-03	6.104944358494960710e+01	2.840646122920883476e-01	nan	3.342047133261297098e+00	1.000000000000000000e+00
3.620000000000000000e+02	4.687024902119372172e+01	5.219927714993341183e+00	-4.695187717406563814e-03	1.437163460885683151e+02	9.927932360570979053e-02	nan	3.018672528619275397e+01	1.000000000000000000e+00
3.620000000000000000e+02	2.858348230775791521e+01	8.862395857383370412e+01	-2.709330507705577044e-03	7.435664282843890760e+01	2.771364204274868737e-01	nan	5.353259561007922329e+00	1.000000000000000000e+00
3.620000000000000000e+02	1.884864858340266096e+02	3.647338074310126643e+01	-2.657008142815476225e-03	7.252918832419886996e+01	2.579304568042148915e-01	nan	5.589355463903406651e+00	1.000000000000000000e+00
3.620000000000000000e+02	6.149151099909725104e+01	4.859548190864495609e+01	-2.760809242930933102e-03	7.615463202020717404e+01	2.450454472790806193e-01	nan	1.948087453945534264e+01	1.000000000000000000e+00
3.620000000000000000e+02	2.060703823885488077e+02	1.528102350820454376e+02	-2.034241243225085472e-03	5.077791278192349722e+01	3.200667676516766313e-01	nan	3.367705674000174554e+01	1.000000000000000000e+00
3.630000000000000000e+02	1.392502136749643284e+02	9.351801470326041965e+01	-3.486949614611847565e-03	1.015164155658488028e+02	1.856415658609027464e-01	nan	3.734431100202154852e+01	1.000000000000000000e+00
3.650000000000000000e+02	6.486401705651077521e+01	9.796628096476790404e+01	-1.627504092406519345e-02	5.481639459895882283e+02	9.136581397431675633e-03	nan	2.455831943947307039e+01	1.000000000000000000e+00
3.650000000000000000e+02	2.042515350600952502e+02	6.074253506111823953e+01	-2.315130115590714830e-03	6.058847153769924176e+01	3.117206674033251579e-01	nan	2.894008687637425581e+01	1.000000000000000000e+00
3.650000000000000000e+02	2.170233339088213427e+02	1.186383734367011726e+02	-3.784540774676873297e-03	1.119103323359552462e+02	1.631866175647235240e-01	nan	3.588430402437799671e+01	1.000000000000000000e+00
3.650000000000000000e+02	9.442621872375110570e+01	1.587530916292196252e+02	-3.453529237278627623e-03	1.003491476256615442e+02	2.078180016980936129e-01	nan	8.729108652570513271e+00	1.000000000000000000e+00
3.650000000000000000e+02	5.091982576555948725e+01	1.215300013747898902e+02	1.955703250318411874e-03	-4.803482941417559715e+01	3.606808945624743190e-01	nan	3.342047133261297098e+00	1.000000000000000000e+00
3.660000000000000000e+02	6.531981172833619098e+01	2.911243740776707867e+01	-2.903710349417672632e-03	8.114571511170336748e+01	2.708938035186315707e-01	nan	1.985560146398690762e+01	1.000000000000000000e+00
3.660000000000000000e+02	2.614305558339720292e+01	8.385932791337860692e+01	-2.717363120176179755e-03	7.463719654329965181e+01	2.793990135875891179e-01	nan	5.353259561007922329e+00	1.000000000000000000e+00
3.670000000000000000e+02	6.970915023332715066e+01	1.342504260448253603e+02	-1.614234868540689004e-03	3.610842024582174759e+01	3.733771560153674729e-01	nan	2.269026041589429354e+01	1.000000000000000000e+00
3.670000000000000000e+02	1.233476571776597268e+02	1.377453685306997215e+02	-2.197243865096086546e-03	5.647107814565981698e+01	3.420487422674279854e-01	nan	1.317037849319184772e+01	1.000000000000000000e+00
3.670000000000000000e+02	1.724562003124000853e+02	1.507533165078624222e+02	-2.149378712412250252e-03	5.479929994809668159e+01	3.163668867636357795e-01	nan	3.367705674000174554e+01	1.000000000000000000e+00
3.680000000000000000e+02	8.253791352514882362e+01	4.965488496754672099e+01	-2.912969190809621637e-03	8.146909711940314480e+01	2.179549881328707306e-01	nan	2.226101278901404967e+01	1.000000000000000000e+00
3.680000000000000000e+02	1.782688626544153578e+02	1.022573419850848353e+02	-4.399441882932400398e-03	1.333868806973300423e+02	1.414638970821940900e-01	nan	1.447740121129837476e+01	1.000000000000000000e+00
3.680000000000000000e+02	1.072289696852653549e+02	1.362842656800993666e+02	-7.369982494994480049e-03	2.371384567765649081e+02	4.910450985256331613e-02	nan	1.165317415383208122e+01	1.000000000000000000e+00
3.690000000000000000e+02	2.482351705334322745e+01	9.171975719612996514e+00	-2.372986151591302550e-03	6.260919964906851476e+01	3.370098553461645663e-01	nan	3.226104048895308551e+01	1.000000000000000000e+00
3.690000000000000000e+02	1.056781621740183112e+02	1.644233399216614089e+01	-2.762265002224439676e-03	7.620547708203868353e+01	2.577604681541360021e-01	nan	9.945208697386158647e+00	1.000000000000000000e+00
3.690000000000000000e+02	6.942762724912755345e+01	6.764580167997178251e+01	-2.288207934065551036e-03	5.964816499774320135e+01	3.063612623880302976e-01	nan	2.069895845019794578e+01	1.000000000000000000e+00
3.700000000000000000e+02	1.329958091726818736e+02	6.059172304909149176e+01	-2.105030666580472599e-03	5.325036315443774981e+01	3.445398326993808213e-01	nan	1.532295509111168563e+01	1.000000000000000000e+00
3.700000000000000000e+02	1.116781041022855021e+02	1.470546728589773693e+02	-2.743635051891066441e-03	7.555479191667964756e+01	2.364978734514725511e-01	nan	1.040336444688687756e+01	1.000000000000000000e+00
3.710000000000000000e+02	2.041437694700450933e+01	6.446352639764154446e+01	-5.557489073319828166e-03	1.738338016008690943e+02	7.067001957308238769e-02	nan	2.022411618234354691e+01	1.000000000000000000e+00
3.710000000000000000e+02	1.811967713724019973e+02	8.029727256658458145e+01	-2.072576479038759981e-02	7.036136355004364304e+02	3.607727245908032288e-02	nan	1.644945016743662691e+01	1.000000000000000000e+00
3.710000000000000000e+02	1.135318324561403500e+02	1.034093750166673864e+01	-2.094003632515525730e-03	5.286522377641609438e+01	3.196503179374774462e-01	nan	9.945208697386158647e+00	1.000000000000000000e+00
3.710000000000000000e+02	2.814859014767539946e+01	1.314100330681283708e+02	1.990261919913596800e-03	-4.924185429817911341e+01	3.388938218426299498e-01	nan	9.374759198207058830e+00	1.000000000000000000e+00
[truncated: 4,614 more rows]

## Sheet: Figure 2d
frame_indices	x_coords	y_coords	contrasts	calibrated_values	fit_errors	diffblur_errors	neareast_neighbour_distances	selections			To generate the figure: In the 'Selection' column all the rows=0 ( 0.000000000000000000e+00) should be filtered out and rows=1 (1.000000000000000000e+00) should be kept in, then construct a histogram of calibrated_values using a bin width of 7.0, ensuring that binning starts at 0.
[truncated: 8,944 more rows]

[truncated: 14 more sheets: Figure 2e, Figure 2g, Figure 3d, Figure 3e, Figure 4c, figure 4d, Figure 4e, Figure 4f, Figure 4g, Figure 5b, Figure 5c, Supplementary Figure 1d, Supplementary Figure 1e, Supplementary Figure 3d]
